# Supplementary material for: METASPACE-ML: Context-specific metabolite annotation for imaging mass spectrometry using machine learning
Source: Nat Commun. 2024 Oct 22;15:9110. doi: 10.1038/s41467-024-52213-9 (PMC11496635; doi:10.1038/s41467-024-52213-9)
Supplement: Supplementary file 4 — Supplementary Data 1-10 [file 41467_2024_52213_MOESM4_ESM.xlsx]

## Sheet: Supplementary Data 1
Original	Species	Kingdom
Mouse	Mus musculus	Animal
Mus musculus (mouse)	Mus musculus	Animal
Homo sapiens (human)	Homo sapiens	Animal
Pseudomonas aeruginosa, Staph aureus	Mixed	Bacteria
Standard	N/A	N/A
Homo sapiens (human) | Mus musculus (mouse)	Mixed	Animal
plant	N/A	Plant
organoids	N/A	N/A
Gallus domesticus (chicken)	Gallus domesticus	Animal
N/A	N/A	N/A
Marmoset	Marmoset	Animal
Poplar	Populus	Plant
Plant	N/A	Plant
Bovine	N/A	N/A
Sorghum	Sorghum	Plant
Brachypodium distachyon	Brachypodium distachyon	Plant
Fusarium chlamydosporum	Fusarium chlamydosporum	Fungi
Posidonia oceanica	Posidonia oceanica	Plant
medicago truncatula	medicago truncatula	Plant
single cell	N/A	N/A
Cyanobacteria	Cyanobacteria	Bacteria
poplar	Populus	Plant
Danio rerio (zebrafish)	Danio rerio	Animal
sorghum	Sorghum	Plant
Microglia	N/A	N/A
Glycine max (soybean)	Glycine max	Plant
Eragrostis lehmanniana	Eragrostis lehmanniana	Plant
mouse	Mus musculus	Animal
human, pig	Mixed	Animal
Coral larvae	N/A	N/A
Bacillus subtilis	Bacillus subtilis	Bacteria
Artemisia annua	Artemisia annua	Plant
Helicobacter pylori	Helicobacter pylori	Bacteria
Geodia barretti	Geodia barretti	Animal
Bathymodiolus childressi	Bathymodiolus childressi	Animal
Biosolid	N/A	N/A
Human	Homo sapiens	Animal
Rattus norvegicus (rat)	Rattus norvegicus	Animal
Bathymodiolus puteoserpentis	Bathymodiolus puteoserpentis	Animal
BBCC 1814-1835	N/A	N/A
kidney	N/A	N/A
shellfish	N/A	Animal
Rat	Rattus norvegicus	Animal
Rhesus (Monkey)	Rhesus	Animal
Drosophila melanogaster	Drosophila melanogaster	Animal
Biofilms	N/A	Bacteria
fungal	N/A	Fungi
Gammarus pulex	Gammarus pulex	Animal
Maize	Zea mays	Plant
Lipid standard	N/A	N/A
Gigantidas gladius	Gigantidas gladius	Animal
Olavius	Olavius	Animal
Lupinus angustifolius	Lupinus angustifolius	Plant
Populus trichocarpa	Populus trichocarpa	Plant
homospaiens	Homo sapiens	Animal
standard	N/A	N/A
cultured cells	N/A	N/A
E. coli	Escherichia coli	Bacteria
Rabbit	Rabbit	Animal
Vitis vinifera	Vitis vinifera	Plant
V. berlandieri x V. rupestris	Mixed	Plant
Vitis riparia Michaux	Vitis riparia Michaux	Plant
Vitis vinifera / Vitis riparia Michaux	Mixed	Plant
Vitis vinifera / V. berlandieri x V. rupestris	Mixed	Plant
Vitis riparia Michaux	Vitis riparia Michaux	Plant
Danaus plexippus	Danaus plexippus	Animal
Euploea core	Euploea core	Animal
people	Homo sapiens	Animal
Arabidopsis thaliana	Arabidopsis thaliana	Plant
Tradescantia (plant)	Tradescantia	Plant
Aplysina aerophoba	Aplysina aerophoba	Animal
Ivy (Plant)	Hedera	Plant
unknown	N/A	N/A
Mouse	Mus musculus	Animal
switchgrass	Switchgrass	Plant
clementine	Clementine	Plant
Chlamydomonas reinhardtii	Chlamydomonas reinhardtii	Plant
Exaiptasia diaphana (anemone)	Exaiptasia diaphana	Animal
Grevillea robusta	Grevillea robusta	Plant
Telopea speciosissima	Telopea speciosissima	Plant
Bathymodiolus puteoserpenstis	Bathymodiolus puteoserpentis	Animal
Neorites kevedianus	Neorites kevedianus	Plant
Hakea bucculenta	Hakea bucculenta	Plant
Macadamia tetraphylla	Macadamia tetraphylla	Plant
Pig	Sus scrofa	Animal
Allium Cepa	Allium cepa	Plant
P. lima	N/A	N/A
Pseudomonas putida | Pseudomonas savastanoi	Mixed	Bacteria
persimmon	Diospyros kaki	Plant
Atta sexdens	Atta sexdens	Animal
blueberry	Vaccinium	Plant
carrot	Daucus carota	Plant
Potato	Solanum tuberosum	Plant
Cotton (Gossypium L.)	Gossypium	Plant
Kiwi berry	Actinidia arguta	Plant
tumor spheroids	N/A	N/A
Food grade garlic	Garlic	Plant
Homo sapiens (human)	Homo sapiens	Animal
Mice	Mus musculus	Animal
Arabidopsis	Arabidopsis thaliana	Plant
Drosophila larvae	Drosophila melanogaster	Animal
Nicotiana nesophila	Nicotiana nesophila	Plant
Livers	N/A	N/A
None	N/A	N/A
Monkey	N/A	Animal
Oak	N/A	Plant
human	Homo sapiens	Animal
microbes	N/A	Bacteria
Canine	N/A	Animal
Galleria mallonella	Galleria mellonella	Animal
Hela Cells	Homo sapiens	Animal
Lemna minor	Lemna minor	Plant
Coriandrum sativum	Coriandrum sativum	Plant
Defluviicoccus vanus	Defluviicoccus vanus	Bacteria
soil bacteria	N/A	Bacteria
Non-human primate (rhesus macaque)	Macaca mulatta	Animal
Hela cells	Homo sapiens	Animal
Camelina	Camelina	Plant
mice	Mus musculus	Animal
fungal garden	N/A	Fungi
Homo sapiens (mouse)	N/A	Animal
trichodesmium	Trichodesmium	Bacteria
Brassica napus (rapeseed)	Brassica napus	Plant
Bacterial culture	N/A	Bacteria
Bacterial cultures	N/A	Bacteria
Pseudomonas fluorescence	Pseudomonas fluorescens	Bacteria
soybean	Glycine max	Plant
Sus scrofa domesticus (pig)	Sus scrofa	Animal
piper	Piper	Plant
clitoria	Clitoria	Plant
hibiscus	Hibiscus	Plant
Azotobacter	Azotobacter	Bacteria
Dunaliella salina and Artemia	Mixed	Plant
Artemia	Dunaliella artemia	Plant
African Green monkey	Chlorocebus sabaeus	Animal
Dunaliella salina	Dunaliella salina	Plant
mixed	N/A	N/A
Apis mellifera	Apis mellifera	N/A
Spodoptera littoralis	Spodoptera littoralis	Animal
Rapeseed	Brassica napus	Plant
rat	Rattus norvegicus	Animal
Bathymodiolus azoricus	Bathymodiolus azoricus	Animal
bovine	N/A	N/A
Fittonia argyroneura	Fittonia argyroneura	Plant
Bathymodiolus brooksi	Bathymodiolus brooksi	Animal
Leucoagaricus-Escovopsis	Leucoagaricus	Fungi
Leaf	N/A	Plant
none	N/A	N/A
n/a	N/A	N/A
Marine Culture	N/A	N/A
Symbiodiniaceae	Symbiodiniaceae	Plant
Drosophila trrWT	Drosophila melanogaster	Animal
Drosophila trrCA	Drosophila melanogaster	Animal
Methyloprofundus sedimentii WF1	Methyloprofundus sedimentii	Bacteria
Acropora millipora	Acropora millepora	Animal
Drosophila	Drosophila melanogaster	Animal
Capitella teleta	Capitella teleta	Animal
marinobacter	Marinobacter	Bacteria
Branchipolynoe seepensis	Branchipolynoe seepensis	Animal
Staph aureus	Staphylococcus aureus	Bacteria
Pseudomonas aeruginosa	Pseudomonas aeruginosa	Bacteria
Cyano+moss	Mixed	N/A
Pseudomonas putida RW10S2 | Pseudomonas savastanoi 722	Mixed	Bacteria
Lumbricus rubellus	Lumbricus rubellus	Animal
S. coelicolor, S. griseus, S. lividans, S. roseolilacinus, P. putida, P. savastanoi, B. subtilis, R. erythropolis, R. opacus, S. mobraensis	Mixed	Bacteria
S. coelicolor, S. griseus, S. lividans, S. roseolilacinus, P. putida, P. savastanoi, B. subtilis	Mixed	Bacteria
Streptomyces coelicolor	Streptomyces coelicolor	Bacteria
S Pombe	Schizosaccharomyces pombe	Fungi
Streptomyces lividans	Streptomyces lividans	Bacteria
Pseudomonas, bacillus, actinos	Mixed	Bacteria
Pseudomonas and actinomycetes	Mixed	Bacteria
Lipid standards	N/A	N/A
Pseudomonas putida	Pseudomonas putida	Bacteria
Bacteria	N/A	Bacteria
Hordeum vulgare	Hordeum vulgare	Plant
Rat Wistar - Male	Rattus norvegicus	Animal
Pseudomonas savastanoi	Pseudomonas savastanoi	Bacteria
Corn	Zea mays	Plant
Bacterial Isolate	N/A	Bacteria
Bathymodiolus heckerae	Bathymodiolus heckerae	Animal
tomato	Solanum lycopersicum	Plant
Mytilus edulis	Mytilus edulis	Animal
Berry	N/A	Plant
Methyloprofundus sedimenti WF1 and Vibrio fischeri	Mixed	Bacteria
Fenugreek	Fenugreek	Plant
Mussel	N/A	Animal
Paper	N/A	Plant
Shipworm	Teredinidae	Animal
Clematis vitalba	Clematis vitalba	Plant
Corylus avellana	Corylus avellana	Plant
Theobroma cacao	Theobroma cacao	Plant
Wheat	Triticum	Plant
Paracatenula	Paracatenula	Animal
Dog	N/A	Animal
Macropus giganteus (kangaroo)	Canis familiaris	Animal
Porcine	N/A	Animal
Anopheles stephensii	Anopheles stephensi	Animal
dipartite (Bacterium and algae)	Mixed	N/A
Olavius algarvensis	Olavius algarvensis	Animal
Pine	Pinus	Plant
Pinus teada	Pinus taeda	Plant
Crassostrea gigas	Crassostrea gigas	Animal
Pinus sp	Pinus	Plant
Black bream	Acanthopagrus butcheri	Animal
Salix alba	Salix alba	Plant
Soil microorganisms	N/A	N/A
aspen wood	Populus tremuloides	Plant
Euprymna sp.	Euprymna	Animal
pig (KVL)	Sus scrofa	Animal
Candida albicans | Pseudomonas aeruginosa	Mixed	N/A
LYD pig	Sus scrofa	Animal
Human	Homo sapiens	Animal
Undisclosed	N/A	N/A
Sus scrofa (mini pig)	Sus scrofa	Animal
Pseudonocardia bacteria	Pseudonocardia	Bacteria
pig	Sus scrofa	Animal
Pinus	Pinus	Plant
bacteria	N/A	Bacteria
Setaria	Setaria	Plant
Ciliate	Ciliate	Animal
Schistosoma mansoni	Schistosoma mansoni	Animal
Intestinal lipids	N/A	N/A
Tripartite:bacteria, fungus, plant	Mixed	N/A
Canis familiaris	Canis familiaris	Animal
Human (2)	Homo sapiens	Animal
A. mollis	Alchemilla mollis	Plant
Alaskan Plant	N/A	Plant
Microbial	N/A	Bacteria
Asclepias curassavica	Asclepias curassavica	Plant
Hela	Homo sapiens	Animal
Greek plant	N/A	Plant
Test	N/A	N/A
Cyano+moss+fungus	Mixed	N/A
Earthworm	Lumbricus terrestris	Animal
Lucilia sericata	Lucilia sericata	Animal
Candida albicans | Escherichia coli	Mixed	N/A
Candida albicans	Candida albicans	Fungi
Non-human primate	N/A	Animal
Sponge	N/A	N/A
Escherichia coli	Escherichia coli	Bacteria
Coleus	Coleus	Plant
Mosquito	N/A	Animal
Cavia porcellus (guinea pig)	Cavia porcellus	Animal
Penmark	N/A	N/A
Macaca mulatta	Macaca mulatta	Animal
Acromyrmex echinatior	Acromyrmex echinatior	Animal
Acromyrmex octospinosus	Acromyrmex octospinosus	Animal
Apple	N/A	Plant
Control	N/A	N/A
Barley	Hordeum vulgare	Plant
Danio rerio	Danio rerio	Animal
Olavius ilvae	Olavius algarvensis	Animal
Xiphidium caeruleum	Xiphidium caeruleum	Plant
Leptosphaeria maculans	Leptosphaeria maculans	Fungi
Gossypium hirsutum	Gossypium hirsutum	Plant
Worm	N/A	Animal
Zebrafish	Danio rerio	Animal
Chenopodium quinoa	Chenopodium quinoa	Plant
Thapsia garganica	Thapsia	Plant
Trifolium repens	Trifolium repens	Plant
Sal	N/A	N/A
Laccaria bicolor and pseudotsuga menziesii	Mixed	N/A
Strigeidida	Strigeatida	N/A
Aconitum lycoctonum	Aconitum lycoctonum	Plant
Grape berries	N/A	Plant
Bellis perennis	Bellis perennis	Plant
Paramecium caudatum	Paramecium caudatum	Protista
2 â‚¬ coin	N/A	N/A
Spruce	Picea	Plant
Caco-2	N/A	N/A
Acromyrmex octospinosus | Pseudonocardia bacteria	Mixed	N/A
Acromyrmex echinatior | Pseudonocardia bacteria	Mixed	N/A
Gallus domesticus (chicken) and sus scrofa domesticus (pig)	Mixed	Animal
Fish	Fish	Animal
Populus nigra	Populus nigra	Plant

## Sheet: Supplementary Data 2
Dataset.Id	Dataset.Name	Group	Polarity	Source	Analyzer	Matrix	Species	Kingdom	Sample.Type	m.z.Class	context	min_mz	max_mz
2023-09-12_17h43m00s	AREA01_KO5vsB5con_#5_KO5_wide_right_upper_profile	None	Negative	MALDI	TOF	9AA	Mus musculus	Animal	Uncurated	Lipids_and_small_molecules	Negative,Lipids_and_small_molecules,MALDI,TOF,Mus musculus,Uncurated	497.986	1001.78
2023-09-13_08h19m26s	LIVER-APEBA0913	None	Positive	ESI	Orbitrap	Other	Mus musculus	Animal	Tissue	Lipids_and_small_molecules	Positive,Lipids_and_small_molecules,ESI,Orbitrap,Mus musculus,Tissue	69.3018	1010.08
2023-09-13_02h23m27s	AREA01_conTg4_#4_Tg2_UpperRight_wide_profile	None	Negative	MALDI	TOF	9AA	Mus musculus	Animal	Uncurated	Lipids	Negative,Lipids,MALDI,TOF,Mus musculus,Uncurated	500.002	999.997
2023-09-13_01h23m07s	AREA01_conTg1_#1_Con1_wide_middle_profile	None	Negative	MALDI	TOF	9AA	Mus musculus	Animal	Uncurated	Lipids	Negative,Lipids,MALDI,TOF,Mus musculus,Uncurated	500.003	999.998
2023-09-13_00h55m16s	AREA01_conTg1_#1_Tg1_wide_upperright_profile	None	Negative	MALDI	TOF	9AA	Mus musculus	Animal	Uncurated	Lipids	Negative,Lipids,MALDI,TOF,Mus musculus,Uncurated	500.003	999.998
2023-09-12_23h10m19s	AREA01_KO2vsB2con_#2_B2con_wide_left_lower_profile	None	Negative	MALDI	TOF	9AA	Mus musculus	Animal	Uncurated	Lipids_and_small_molecules	Negative,Lipids_and_small_molecules,MALDI,TOF,Mus musculus,Uncurated	497.986	1001.78
2023-09-12_17h08m06s	AREA01_KO5vsB5con_#5_B5con_wide_middle_upper_profile	None	Negative	MALDI	TOF	9AA	Mus musculus	Animal	Uncurated	Lipids_and_small_molecules	Negative,Lipids_and_small_molecules,MALDI,TOF,Mus musculus,Uncurated	497.986	1001.78
2023-09-12_02h11m49s	AREA01_KO2vsB2con_#2_KO2_wide_right_upper_profile	None	Negative	MALDI	TOF	9AA	Mus musculus	Animal	Uncurated	Lipids_and_small_molecules	Negative,Lipids_and_small_molecules,MALDI,TOF,Mus musculus,Uncurated	497.986	1001.78
2023-09-12_01h11m29s	AREA01_KO1vsB1con_#1_KO1_wide_right_lower_profile	None	Negative	MALDI	TOF	9AA	Mus musculus	Animal	Uncurated	Lipids_and_small_molecules	Negative,Lipids_and_small_molecules,MALDI,TOF,Mus musculus,Uncurated	497.986	1001.78
2023-09-11_22h42m13s	Kidney adiponectin KO	None	Negative	MALDI	TOF	9AA	Mus musculus	Animal	Uncurated	Lipids_and_small_molecules	Negative,Lipids_and_small_molecules,MALDI,TOF,Mus musculus,Uncurated	497.986	1001.78
2023-09-10_07h41m35s	total	None	Positive	ESI	Orbitrap	Other	Homo sapiens	Animal	Uncurated	Lipids_and_small_molecules	Positive,Lipids_and_small_molecules,ESI,Orbitrap,Homo sapiens,Uncurated	20.0007	999.811
2023-09-08_03h49m49s	090723_NEDC-#1_Control	None	Negative	MALDI	TOF	NEDC	Mixed	Bacteria	Tissue	Lipids_and_small_molecules	Negative,Lipids_and_small_molecules,MALDI,TOF,Mixed,Tissue	20.0012	799.984
2023-09-08_12h05m55s	LIVER-quan0908	None	Positive	ESI	Orbitrap	Other	Mus musculus	Animal	Tissue	Lipids_and_small_molecules	Positive,Lipids_and_small_molecules,ESI,Orbitrap,Mus musculus,Tissue	69.3018	1010.08
2023-09-08_02h32m04s	Control Progesterone Standard 3	Iowa State University	Positive	MALDI	Orbitrap	Other	N/A	N/A	Spot	Lipids_and_small_molecules	Positive,Lipids_and_small_molecules,MALDI,Orbitrap,N/A,Spot	50.0016	749.375
2023-09-08_02h28m01s	Control Progesterone Standard 2	Iowa State University	Positive	MALDI	Orbitrap	Other	N/A	N/A	Spot	Lipids_and_small_molecules	Positive,Lipids_and_small_molecules,MALDI,Orbitrap,N/A,Spot	50.0006	748.364
2023-09-08_02h25m05s	Control Progesterone Standard 1	Iowa State University	Positive	MALDI	Orbitrap	Other	N/A	N/A	Spot	Lipids_and_small_molecules	Positive,Lipids_and_small_molecules,MALDI,Orbitrap,N/A,Spot	50.0142	749.279
2023-09-08_02h22m36s	Control Piperidine Standard 3	Iowa State University	Positive	MALDI	Orbitrap	Other	N/A	N/A	Spot	Lipids_and_small_molecules	Positive,Lipids_and_small_molecules,MALDI,Orbitrap,N/A,Spot	49.9995	744.874
2023-09-08_02h20m01s	Control Piperidine Standard 2	Iowa State University	Positive	MALDI	Orbitrap	Other	N/A	N/A	Spot	Lipids_and_small_molecules	Positive,Lipids_and_small_molecules,MALDI,Orbitrap,N/A,Spot	50.0025	744.86
2023-09-08_02h18m03s	Control Piperidine Standard 1	Iowa State University	Positive	MALDI	Orbitrap	Other	N/A	N/A	Spot	Lipids_and_small_molecules	Positive,Lipids_and_small_molecules,MALDI,Orbitrap,N/A,Spot	50.0015	749.889
2023-09-08_02h13m58s	Control Nicotinic Acid Standard 3	Iowa State University	Positive	MALDI	Orbitrap	Other	N/A	N/A	Spot	Lipids_and_small_molecules	Positive,Lipids_and_small_molecules,MALDI,Orbitrap,N/A,Spot	49.9997	749.657
2023-09-08_02h09m18s	Control Nicotinic Acid Standard 1	Iowa State University	Positive	MALDI	Orbitrap	Other	N/A	N/A	Spot	Lipids_and_small_molecules	Positive,Lipids_and_small_molecules,MALDI,Orbitrap,N/A,Spot	50.0003	748.123
2023-09-08_02h11m24s	Control Nicotinic Acid Standard 2	Iowa State University	Positive	MALDI	Orbitrap	Other	N/A	N/A	Spot	Lipids_and_small_molecules	Positive,Lipids_and_small_molecules,MALDI,Orbitrap,N/A,Spot	49.9997	746.966
2023-09-08_01h32m01s	Control Ethyl Myristate Standard 2	Iowa State University	Positive	MALDI	Orbitrap	Other	N/A	N/A	Spot	Lipids_and_small_molecules	Positive,Lipids_and_small_molecules,MALDI,Orbitrap,N/A,Spot	50.0009	749.411
2023-09-08_01h38m24s	Control 4-Isoquinoline Carboxaldehyde Standard 1	Iowa State University	Positive	MALDI	Orbitrap	Other	N/A	N/A	Spot	Lipids_and_small_molecules	Positive,Lipids_and_small_molecules,MALDI,Orbitrap,N/A,Spot	49.9999	746.428
2023-09-08_01h44m21s	Control 4-Isoquinoline Carboxaldehyde Standard 3	Iowa State University	Positive	MALDI	Orbitrap	Other	N/A	N/A	Spot	Lipids_and_small_molecules	Positive,Lipids_and_small_molecules,MALDI,Orbitrap,N/A,Spot	50.0002	749.582
2023-09-08_01h41m41s	Control 4-Isoquinoline Carboxaldehyde Standard 2	Iowa State University	Positive	MALDI	Orbitrap	Other	N/A	N/A	Spot	Lipids_and_small_molecules	Positive,Lipids_and_small_molecules,MALDI,Orbitrap,N/A,Spot	49.9996	746.188
2023-09-08_01h35m14s	Control Ethyl Myristate Standard 3	Iowa State University	Positive	MALDI	Orbitrap	Other	N/A	N/A	Spot	Lipids_and_small_molecules	Positive,Lipids_and_small_molecules,MALDI,Orbitrap,N/A,Spot	49.9994	746.75
2023-09-08_01h28m27s	Control Ethyl Myristate Standard 1	Iowa State University	Positive	MALDI	Orbitrap	Other	N/A	N/A	Spot	Lipids_and_small_molecules	Positive,Lipids_and_small_molecules,MALDI,Orbitrap,N/A,Spot	50.0003	746.605
2023-09-08_01h25m48s	Control Cinnamamide Standard 3	Iowa State University	Positive	MALDI	Orbitrap	Other	N/A	N/A	Spot	Lipids_and_small_molecules	Positive,Lipids_and_small_molecules,MALDI,Orbitrap,N/A,Spot	50.0014	749.746
2023-09-08_01h07m50s	Control Amino Acid Standard 1	Iowa State University	Positive	MALDI	Orbitrap	Other	N/A	N/A	Spot	Lipids_and_small_molecules	Positive,Lipids_and_small_molecules,MALDI,Orbitrap,N/A,Spot	50.0008	747.204
2023-09-08_01h14m51s	Control Amino Acid Standard 3	Iowa State University	Positive	MALDI	Orbitrap	Other	N/A	N/A	Spot	Lipids_and_small_molecules	Positive,Lipids_and_small_molecules,MALDI,Orbitrap,N/A,Spot	50.0004	747.963
2023-09-08_01h21m31s	Control Cinnamamide Standard 3	Iowa State University	Positive	MALDI	Orbitrap	Other	N/A	N/A	Spot	Lipids_and_small_molecules	Positive,Lipids_and_small_molecules,MALDI,Orbitrap,N/A,Spot	49.9997	745.588
2023-09-08_01h17m49s	Control Cinnamamide Standard 1	Iowa State University	Positive	MALDI	Orbitrap	Other	N/A	N/A	Spot	Lipids_and_small_molecules	Positive,Lipids_and_small_molecules,MALDI,Orbitrap,N/A,Spot	49.9999	749.549
2023-09-08_01h10m58s	Control Amino Acid Standard 2	Iowa State University	Positive	MALDI	Orbitrap	Other	N/A	N/A	Spot	Lipids_and_small_molecules	Positive,Lipids_and_small_molecules,MALDI,Orbitrap,N/A,Spot	50.003	748.067
2023-09-07_13h11m13s	Kidney 1 (SD) vs 6 (HFD)	U Copenhagen	Positive	ESI	Orbitrap	Other	Mus musculus	Animal	Uncurated	Lipids_and_small_molecules	Positive,Lipids_and_small_molecules,ESI,Orbitrap,Mus musculus,Uncurated	199.993	949.968
2023-09-07_17h45m34s	Kidney 2 (SD) vs 4 (HFD)	U Copenhagen	Positive	ESI	Orbitrap	Other	Mus musculus	Animal	Uncurated	Lipids_and_small_molecules	Positive,Lipids_and_small_molecules,ESI,Orbitrap,Mus musculus,Uncurated	199.993	949.968
2023-09-07_16h37m36s	SUAN-LIVER0907-2	None	Positive	ESI	Orbitrap	Other	Mus musculus	Animal	Tissue	Lipids_and_small_molecules	Positive,Lipids_and_small_molecules,ESI,Orbitrap,Mus musculus,Tissue	69.3019	1010.09
2023-09-07_11h00m06s	lung10um_bndm10mg_neg5um-root mean square	None	Negative	MALDI	TOF	Other	Mus musculus	Animal	Tissue	Lipids_and_small_molecules	Negative,Lipids_and_small_molecules,MALDI,TOF,Mus musculus,Tissue	75.0019	999.985
2023-09-07_13h18m50s	lung10um_bndm10mg_pos-root mean square	None	Positive	MALDI	TOF	Other	Mus musculus	Animal	Tissue	Lipids_and_small_molecules	Positive,Lipids_and_small_molecules,MALDI,TOF,Mus musculus,Tissue	75.0019	999.985
2023-09-07_11h42m18s	Kidney SD vs HFD test 3	U Copenhagen	Positive	ESI	Orbitrap	Other	Mus musculus	Animal	Uncurated	Lipids_and_small_molecules	Positive,Lipids_and_small_molecules,ESI,Orbitrap,Mus musculus,Uncurated	199.994	949.97
2023-09-07_11h22m29s	lung10um_bndm5mg_pos-root mean square	None	Positive	MALDI	TOF	Other	Mus musculus	Animal	Tissue	Lipids_and_small_molecules	Positive,Lipids_and_small_molecules,MALDI,TOF,Mus musculus,Tissue	75.0019	999.985
2023-07-27_15h14m41s	mouselung_metneg_10um	None	Negative	MALDI	TOF	DAN	Mus musculus	Animal	Tissue	Lipids_and_small_molecules	Negative,Lipids_and_small_molecules,MALDI,TOF,Mus musculus,Tissue	75.0015	999.985
2023-09-07_09h18m48s	lung10um_bndm5mg_neg50um-root mean square	None	Negative	MALDI	TOF	Other	Mus musculus	Animal	Tissue	Lipids_and_small_molecules	Negative,Lipids_and_small_molecules,MALDI,TOF,Mus musculus,Tissue	75.0015	999.985
2023-09-07_08h16m31s	lung_bndm10mg_neg_20um-root mean square	None	Negative	MALDI	TOF	Other	Mus musculus	Animal	Tissue	Lipids_and_small_molecules	Negative,Lipids_and_small_molecules,MALDI,TOF,Mus musculus,Tissue	75.0015	999.985
2023-09-07_06h10m42s	lung_10um_9aasub_neg-root mean square	None	Negative	MALDI	TOF	9AA	Mus musculus	Animal	Tissue	Lipids_and_small_molecules	Negative,Lipids_and_small_molecules,MALDI,TOF,Mus musculus,Tissue	75.0019	999.985
2023-09-07_05h52m50s	lung_10um_9aa_neg-root mean square	None	Negative	MALDI	TOF	9AA	Mus musculus	Animal	Tissue	Lipids_and_small_molecules	Negative,Lipids_and_small_molecules,MALDI,TOF,Mus musculus,Tissue	75.0023	999.985
2023-09-06_15h29m14s	lung_10um_9aasub_neg	None	Negative	MALDI	TOF	9AA	Mus musculus	Animal	Tissue	Lipids_and_small_molecules	Negative,Lipids_and_small_molecules,MALDI,TOF,Mus musculus,Tissue	75.0019	999.985
2023-09-06_15h05m57s	lung_10um_9aa_neg	None	Negative	MALDI	TOF	9AA	Mus musculus	Animal	Tissue	Lipids_and_small_molecules	Negative,Lipids_and_small_molecules,MALDI,TOF,Mus musculus,Tissue	75.0023	999.985
2023-09-05_20h34m54s	20230831_dv_hale_pos_dhb	PNNL	Positive	MALDI	FTICR	DHB	N/A	Plant	Tissue	Lipids_and_small_molecules	Positive,Lipids_and_small_molecules,MALDI,FTICR,N/A,Tissue	98.3135	999.986
2023-09-05_18h54m59s	20230830_dv_hale_neg	PNNL	Negative	MALDI	FTICR	NEDC	N/A	Plant	Tissue	Lipids_and_small_molecules	Negative,Lipids_and_small_molecules,MALDI,FTICR,N/A,Tissue	98.3282	1099.98
2023-09-05_17h06m14s	QEHF1_CC55_MouseHeart_UniFreiburg_362_A42-5_20um_379X386_3-5kv	ISAS-Lipidomics	Positive	MALDI	Orbitrap	DHB	Mus musculus	Animal	Tissue	Lipids_and_small_molecules	Positive,Lipids_and_small_molecules,MALDI,Orbitrap,Mus musculus,Tissue	499.997	1200
2023-09-04_11h25m00s	liver 2-4 50um ms range 70_1050 221_310 DHB+	None	Positive	MALDI	Orbitrap	DHB	Mus musculus	Animal	Uncurated	Lipids_and_small_molecules	Positive,Lipids_and_small_molecules,MALDI,Orbitrap,Mus musculus,Uncurated	70.0002	1050
2023-09-01_09h38m55s	01-root mean square	SIMM-MSI	Negative	MALDI	TOF	9AA	N/A	N/A	Tissue	Lipids_and_small_molecules	Negative,Lipids_and_small_molecules,MALDI,TOF,N/A,Tissue	56.7405	1199.24
2023-09-01_05h13m06s	liver 2-4 50um ms range 70_1050 221_310 DHB+	None	Positive	MALDI	Orbitrap	DHB	Mus musculus	Animal	Uncurated	Lipids_and_small_molecules	Positive,Lipids_and_small_molecules,MALDI,Orbitrap,Mus musculus,Uncurated	70.0002	1050
2023-09-01_04h26m58s	liver 2-4 50um ms range 70_1050 221_310 DHB+	None	Positive	MALDI	Orbitrap	DHB	Mus musculus	Animal	Uncurated	Lipids_and_small_molecules	Positive,Lipids_and_small_molecules,MALDI,Orbitrap,Mus musculus,Uncurated	70.0002	1050
2023-09-01_02h49m23s	liver 2-4 50um ms range 70_1050 221_310 DHB+	None	Positive	MALDI	Orbitrap	DHB	Mus musculus	Animal	Uncurated	Lipids_and_small_molecules	Positive,Lipids_and_small_molecules,MALDI,Orbitrap,Mus musculus,Uncurated	70.0002	1050
2023-08-31_21h51m28s	k2300218-4fb_2_s1_kidney_lip_pos_082223_bg	PNNL	Positive	MALDI	FTICR	DHB	Homo sapiens	Animal	Tissue	Lipids_and_small_molecules	Positive,Lipids_and_small_molecules,MALDI,FTICR,Homo sapiens,Tissue	246.19	1199.35
2023-08-31_21h50m47s	qc-077_2_s1_kidney_lip_pos_082223_bg	PNNL	Positive	MALDI	FTICR	DHB	Homo sapiens	Animal	Tissue	Lipids_and_small_molecules	Positive,Lipids_and_small_molecules,MALDI,FTICR,Homo sapiens,Tissue	245.719	1198.12
2023-08-31_21h50m18s	k2300218-4fb_3_s1_kidney_lip_pos_082223_bg	PNNL	Positive	MALDI	FTICR	DHB	Homo sapiens	Animal	Tissue	Lipids_and_small_molecules	Positive,Lipids_and_small_molecules,MALDI,FTICR,Homo sapiens,Tissue	245.72	1199.31
2023-08-31_21h50m27s	qc-077_1_s1_kidney_lip_pos_082223_bg	PNNL	Positive	MALDI	FTICR	DHB	Homo sapiens	Animal	Tissue	Lipids_and_small_molecules	Positive,Lipids_and_small_molecules,MALDI,FTICR,Homo sapiens,Tissue	246.191	1198.16
2023-08-31_21h47m42s	k2300218-4fb_1_s1_kidney_lip_pos_082223_bg	PNNL	Positive	MALDI	FTICR	DHB	Homo sapiens	Animal	Tissue	Lipids_and_small_molecules	Positive,Lipids_and_small_molecules,MALDI,FTICR,Homo sapiens,Tissue	246.19	1199.41
2023-06-07_04h16m12s	liver 2-4 50um ms range 70_1050 221_310 DHB+	None	Positive	MALDI	Orbitrap	DHB	Mus musculus	Animal	Uncurated	Lipids_and_small_molecules	Positive,Lipids_and_small_molecules,MALDI,Orbitrap,Mus musculus,Uncurated	70.0002	1050
2023-08-31_16h06m11s	liver 2-4 50um ms range 70_1050 221_310 DHB+	None	Positive	MALDI	Orbitrap	DHB	Mus musculus	Animal	Uncurated	Lipids_and_small_molecules	Positive,Lipids_and_small_molecules,MALDI,Orbitrap,Mus musculus,Uncurated	70.0002	1050
2023-08-31_08h23m16s	SUAN-LIVER	None	Positive	ESI	Orbitrap	Other	Mus musculus	Animal	Tissue	Lipids_and_small_molecules	Positive,Lipids_and_small_molecules,ESI,Orbitrap,Mus musculus,Tissue	69.3019	1010.09
2023-08-30_11h59m11s	liver 2-4 50um ms range 70_1050 221_310 DHB+	None	Positive	MALDI	Orbitrap	DHB	Mus musculus	Animal	Uncurated	Lipids_and_small_molecules	Positive,Lipids_and_small_molecules,MALDI,Orbitrap,Mus musculus,Uncurated	70.0002	1050
2023-08-30_10h21m45s	LIVER-quan	None	Positive	ESI	Orbitrap	Other	Mus musculus	Animal	Tissue	Lipids_and_small_molecules	Positive,Lipids_and_small_molecules,ESI,Orbitrap,Mus musculus,Tissue	69.3018	1010.08
2023-08-30_08h56m56s	KID-APEBA-quan	None	Positive	ESI	Orbitrap	Other	Mus musculus	Animal	Tissue	Lipids_and_small_molecules	Positive,Lipids_and_small_molecules,ESI,Orbitrap,Mus musculus,Tissue	69.3017	1010.09
2023-08-30_03h29m54s	KID-SUAN-new	None	Positive	ESI	Orbitrap	Other	Mus musculus	Animal	Tissue	Lipids_and_small_molecules	Positive,Lipids_and_small_molecules,ESI,Orbitrap,Mus musculus,Tissue	69.3019	1010.09
2023-08-29_18h36m52s	S-2107-023543_4_S3_SM_Neg_20220721_GZ_New	UTHSA	Negative	MALDI	Orbitrap	DAN	Homo sapiens	Animal	Tissue	Lipids_and_small_molecules	Negative,Lipids_and_small_molecules,MALDI,Orbitrap,Homo sapiens,Tissue	69.9988	499.647
2023-08-29_18h37m21s	S-2107-023543_7_S3_SM_Neg_20220721_GZ_New	UTHSA	Negative	MALDI	Orbitrap	DAN	Homo sapiens	Animal	Tissue	Lipids_and_small_molecules	Negative,Lipids_and_small_molecules,MALDI,Orbitrap,Homo sapiens,Tissue	69.9988	499.749
2023-08-21_21h01m17s	qc_test_s1_right_lip_pos_871823_bg	PNNL	Positive	MALDI	FTICR	DHB	Homo sapiens	Animal	Tissue	Lipids_and_small_molecules	Positive,Lipids_and_small_molecules,MALDI,FTICR,Homo sapiens,Tissue	245.722	1198.57
2023-08-29_11h24m01s	KID-SUAN-3	None	Positive	ESI	Orbitrap	Other	Mus musculus	Animal	Tissue	Lipids_and_small_molecules	Positive,Lipids_and_small_molecules,ESI,Orbitrap,Mus musculus,Tissue	69.3019	1010.09
2023-08-29_08h51m53s	KID-SUAN-01	None	Positive	ESI	Orbitrap	Other	Mus musculus	Animal	Tissue	Lipids_and_small_molecules	Positive,Lipids_and_small_molecules,ESI,Orbitrap,Mus musculus,Tissue	69.3019	1010.09
2023-08-29_09h14m20s	KID-SUAN-2	None	Positive	ESI	Orbitrap	Other	Mus musculus	Animal	Uncurated	Lipids_and_small_molecules	Positive,Lipids_and_small_molecules,ESI,Orbitrap,Mus musculus,Uncurated	69.302	1010.08
2022-07-23_22h47m12s	S-2107-023543_7_S3_SM_Neg_20220721_GZ	UTHSA	Negative	MALDI	Orbitrap	DAN	Homo sapiens	Animal	Tissue	Lipids_and_small_molecules	Negative,Lipids_and_small_molecules,MALDI,Orbitrap,Homo sapiens,Tissue	70.0008	499.749
2023-08-26_16h45m08s	braincpn2-9aa-neg-40um-m1-root mean square	None	Negative	MALDI	TOF	Other	N/A	N/A	Tissue	Lipids_and_small_molecules	Negative,Lipids_and_small_molecules,MALDI,TOF,N/A,Tissue	60.3396	1199.77
2023-08-26_16h35m20s	braincpn2-9aa-neg-40um-m1-root mean square	None	Negative	MALDI	TOF	Other	N/A	N/A	Tissue	Lipids_and_small_molecules	Negative,Lipids_and_small_molecules,MALDI,TOF,N/A,Tissue	60.3396	1199.77
2023-08-25_17h12m30s	Marmoset-CTRL_S3_SM_Neg_20230824_IT_BG	UTHSA	Negative	MALDI	Orbitrap	DAN	OTHER	Animal	Tissue	Lipids_and_small_molecules	Negative,Lipids_and_small_molecules,MALDI,Orbitrap,OTHER,Tissue	100.002	999.675
2023-08-25_17h17m08s	Marmoset-Pre-MSI-FIXED_S3_SM_Neg_20230824_IT_BG	UTHSA	Negative	MALDI	Orbitrap	DAN	OTHER	Animal	Tissue	Lipids_and_small_molecules	Negative,Lipids_and_small_molecules,MALDI,Orbitrap,OTHER,Tissue	100.001	999.571
2023-08-25_17h02m43s	brain-9aa-neg-40um	None	Negative	MALDI	TOF	9AA	Mus musculus	Animal	Tissue	Lipids_and_small_molecules	Negative,Lipids_and_small_molecules,MALDI,TOF,Mus musculus,Tissue	124.007	1180.75
2023-08-25_16h10m50s	brains 9aa-neg-40um-reg1	None	Negative	MALDI	TOF	9AA	Mus musculus	Animal	Tissue	Lipids_and_small_molecules	Negative,Lipids_and_small_molecules,MALDI,TOF,Mus musculus,Tissue	283.242	873.495
2023-08-23_20h26m18s	tipd5	PNNL	Positive	MALDI	FTICR	DHB	Populus	Plant	Tissue	Lipids_and_small_molecules	Positive,Lipids_and_small_molecules,MALDI,FTICR,Populus,Tissue	147.716	999.989
2023-08-23_20h21m39s	tip_de3	PNNL	Positive	MALDI	FTICR	DHB	Populus	Plant	Tissue	Lipids_and_small_molecules	Positive,Lipids_and_small_molecules,MALDI,FTICR,Populus,Tissue	147.716	999.956
2023-08-23_20h20m10s	tip_c4	PNNL	Positive	MALDI	FTICR	DHB	Populus	Plant	Tissue	Lipids_and_small_molecules	Positive,Lipids_and_small_molecules,MALDI,FTICR,Populus,Tissue	147.716	999.989
2023-08-23_20h21m12s	tip_d4	PNNL	Positive	MALDI	FTICR	DHB	Populus	Plant	Tissue	Lipids_and_small_molecules	Positive,Lipids_and_small_molecules,MALDI,FTICR,Populus,Tissue	147.716	999.967
2023-08-23_20h19m28s	tip_c3	PNNL	Positive	MALDI	FTICR	DHB	Populus	Plant	Tissue	Lipids_and_small_molecules	Positive,Lipids_and_small_molecules,MALDI,FTICR,Populus,Tissue	147.716	999.989
2023-08-23_14h19m57s	20230823CMC_slide12_section2_Nor_50-300_20um_pixel_35_216x47	MPI Bremen	Positive	MALDI	Orbitrap	Norharmane	Mus musculus	Animal	Uncurated	Small_molecules	Positive,Small_molecules,MALDI,Orbitrap,Mus musculus,Uncurated	49.9995	299.998
2023-08-23_10h26m59s	QEHF1_CC52_Kalijiri_DHB_A38-5_25um_74X151_3-5kv	ISAS-Lipidomics	Positive	MALDI	Orbitrap	DHB	N/A	Plant	Uncurated	Lipids_and_small_molecules	Positive,Lipids_and_small_molecules,MALDI,Orbitrap,N/A,Uncurated	299.998	1199.99
2023-08-23_08h57m23s	pos-kidney-01	None	Positive	ESI	Orbitrap	Other	Mus musculus	Animal	Tissue	Lipids_and_small_molecules	Positive,Lipids_and_small_molecules,ESI,Orbitrap,Mus musculus,Tissue	99.0059	1010.1
2023-08-23_04h57m59s	brain-pos-01	None	Positive	MALDI	Orbitrap	Other	Mus musculus	Animal	Uncurated	Lipids_and_small_molecules	Positive,Lipids_and_small_molecules,MALDI,Orbitrap,Mus musculus,Uncurated	99.0055	1010.09
2023-08-22_17h51m37s	dbm-1763_3_S3_SM_Pos_20230818_BG	UTHSA	Positive	MALDI	Orbitrap	DHB	Mus musculus	Animal	Tissue	Lipids_and_small_molecules	Positive,Lipids_and_small_molecules,MALDI,Orbitrap,Mus musculus,Tissue	99.9987	1499.17
2023-08-22_17h45m13s	dbdb-MTAPi_1776_12_S3_SM_Pos_20230818_BG	UTHSA	Positive	MALDI	Orbitrap	DHB	Mus musculus	Animal	Tissue	Lipids_and_small_molecules	Positive,Lipids_and_small_molecules,MALDI,Orbitrap,Mus musculus,Tissue	99.9986	1498.67
2023-08-22_17h48m52s	dbm-1763_10_S3_SM_Pos_20230818_BG	UTHSA	Positive	MALDI	Orbitrap	DHB	Mus musculus	Animal	Tissue	Lipids_and_small_molecules	Positive,Lipids_and_small_molecules,MALDI,Orbitrap,Mus musculus,Tissue	99.9988	1499.61
2023-08-22_17h31m54s	dbdb-1770_11_S3_SM_Pos_20230818_BG	UTHSA	Positive	MALDI	Orbitrap	DHB	Mus musculus	Animal	Tissue	Lipids_and_small_molecules	Positive,Lipids_and_small_molecules,MALDI,Orbitrap,Mus musculus,Tissue	99.9988	1499.2
2023-08-22_08h47m51s	MPIMM_340_QE_P	MPI Bremen	Positive	MALDI	Orbitrap	Norharmane	Mus musculus	Animal	Uncurated	Lipids_and_small_molecules	Positive,Lipids_and_small_molecules,MALDI,Orbitrap,Mus musculus,Uncurated	299.998	1199.98
2023-08-22_01h26m15s	dbm-1763_3_S3_SM_Pos_20230818_BG	UTHSA	Positive	MALDI	Orbitrap	DHB	Mus musculus	Animal	Tissue	Lipids_and_small_molecules	Positive,Lipids_and_small_molecules,MALDI,Orbitrap,Mus musculus,Tissue	99.9987	1499.17
2023-08-22_00h49m36s	dbdb-1770_3_S3_SM_Pos_20230818_BG	UTHSA	Positive	MALDI	Orbitrap	DHB	Mus musculus	Animal	Tissue	Lipids_and_small_molecules	Positive,Lipids_and_small_molecules,MALDI,Orbitrap,Mus musculus,Tissue	99.9986	1498.86
2023-08-22_00h48m15s	s-2101-003336_5_s2_lip_neg_081823_bg	PNNL	Negative	MALDI	FTICR	NEDC	Homo sapiens	Animal	Tissue	Lipids_and_small_molecules	Negative,Lipids_and_small_molecules,MALDI,FTICR,Homo sapiens,Tissue	207.576	1099.98
2023-08-22_00h47m53s	s-2101-003336_4_s2_lip_neg_081823_bg	PNNL	Negative	MALDI	FTICR	NEDC	Homo sapiens	Animal	Tissue	Lipids_and_small_molecules	Negative,Lipids_and_small_molecules,MALDI,FTICR,Homo sapiens,Tissue	207.613	1099.94
2023-08-22_00h47m18s	s-2101-003336_3_s2_lip_neg_081823_bg	PNNL	Negative	MALDI	FTICR	NEDC	Homo sapiens	Animal	Tissue	Lipids_and_small_molecules	Negative,Lipids_and_small_molecules,MALDI,FTICR,Homo sapiens,Tissue	207.613	1099.94
2023-08-22_00h46m59s	s-2101-003336_2_s2_lip_neg_081823_bg	PNNL	Negative	MALDI	FTICR	NEDC	Homo sapiens	Animal	Tissue	Lipids_and_small_molecules	Negative,Lipids_and_small_molecules,MALDI,FTICR,Homo sapiens,Tissue	207.613	1099.94
2023-08-22_00h46m38s	s-2101-003336_1_s2_lip_neg_081823_bg	PNNL	Negative	MALDI	FTICR	NEDC	Homo sapiens	Animal	Tissue	Lipids_and_small_molecules	Negative,Lipids_and_small_molecules,MALDI,FTICR,Homo sapiens,Tissue	207.613	1099.92
2023-08-22_00h44m08s	s-2101-003336_4_s1_lip_pos_081823_bg	PNNL	Positive	MALDI	FTICR	DHB	Homo sapiens	Animal	Tissue	Lipids_and_small_molecules	Positive,Lipids_and_small_molecules,MALDI,FTICR,Homo sapiens,Tissue	246.19	1198.36
2023-08-22_00h44m53s	s-2101-003336_5_s1_lip_pos_081823_bg	PNNL	Positive	MALDI	FTICR	DHB	Homo sapiens	Animal	Tissue	Lipids_and_small_molecules	Positive,Lipids_and_small_molecules,MALDI,FTICR,Homo sapiens,Tissue	245.722	1198.36
2023-08-22_00h46m14s	qc-077_2_s1_lip_neg_081823_bg	PNNL	Negative	MALDI	FTICR	NEDC	Homo sapiens	Animal	Tissue	Lipids_and_small_molecules	Negative,Lipids_and_small_molecules,MALDI,FTICR,Homo sapiens,Tissue	207.613	1099.99
2023-08-22_00h38m57s	p16-IRI-kidney-2338_7_S3_SM_Neg_20230817_NC	UTHSA	Negative	MALDI	Orbitrap	DAN	Mus musculus	Animal	Tissue	Lipids_and_small_molecules	Negative,Lipids_and_small_molecules,MALDI,Orbitrap,Mus musculus,Tissue	100.001	999.63
2023-08-22_00h43m44s	s-2101-003336_3_s1_lip_pos_081823_bg	PNNL	Positive	MALDI	FTICR	DHB	Homo sapiens	Animal	Tissue	Lipids_and_small_molecules	Positive,Lipids_and_small_molecules,MALDI,FTICR,Homo sapiens,Tissue	246.19	1198.37
2023-08-22_00h28m53s	p16-IRI-kidney-2338_3_S3_SM_Neg_20230817_NC	UTHSA	Negative	MALDI	Orbitrap	DAN	Mus musculus	Animal	Tissue	Lipids_and_small_molecules	Negative,Lipids_and_small_molecules,MALDI,Orbitrap,Mus musculus,Tissue	100.001	999.566
2023-08-22_00h43m23s	qc-077_2_s1_lip_pos_081823_bg	PNNL	Positive	MALDI	FTICR	DHB	Homo sapiens	Animal	Tissue	Lipids_and_small_molecules	Positive,Lipids_and_small_molecules,MALDI,FTICR,Homo sapiens,Tissue	245.722	1198.35
2023-08-22_00h26m46s	p16-Ctrl-kidney-2992_7_S3_SM_Neg_20230817_NC	UTHSA	Negative	MALDI	Orbitrap	DAN	Mus musculus	Animal	Tissue	Lipids_and_small_molecules	Negative,Lipids_and_small_molecules,MALDI,Orbitrap,Mus musculus,Tissue	100.001	999.333
2023-08-22_00h23m31s	p16-Ctrl-kidney-2992_3_S3_SM_Neg_20230817_NC	UTHSA	Negative	MALDI	Orbitrap	DAN	Mus musculus	Animal	Tissue	Lipids_and_small_molecules	Negative,Lipids_and_small_molecules,MALDI,Orbitrap,Mus musculus,Tissue	100.001	999.547
2023-08-22_00h14m53s	p16-Ctrl-heart-2992_7_S3_SM_Neg_20230817_NC	UTHSA	Negative	MALDI	Orbitrap	DAN	Mus musculus	Animal	Tissue	Lipids_and_small_molecules	Negative,Lipids_and_small_molecules,MALDI,Orbitrap,Mus musculus,Tissue	100.001	999.334
2023-08-22_00h18m53s	p16-IRI-heart-2338_5_S3_SM_Neg_20230817_NC	UTHSA	Negative	MALDI	Orbitrap	DAN	Mus musculus	Animal	Tissue	Lipids_and_small_molecules	Negative,Lipids_and_small_molecules,MALDI,Orbitrap,Mus musculus,Tissue	100.001	999.513
2023-08-22_00h16m40s	p16-IRI-heart-2338_5_S3_SM_Neg_20230817_NC	UTHSA	Negative	MALDI	Orbitrap	DAN	Mus musculus	Animal	Tissue	Lipids_and_small_molecules	Negative,Lipids_and_small_molecules,MALDI,Orbitrap,Mus musculus,Tissue	100.001	999.513
2023-08-22_00h17m41s	p16-IRI-heart-2338_12_S3_SM_Neg_20230817_NC	UTHSA	Negative	MALDI	Orbitrap	DAN	Mus musculus	Animal	Tissue	Lipids_and_small_molecules	Negative,Lipids_and_small_molecules,MALDI,Orbitrap,Mus musculus,Tissue	100.001	999.317
2023-08-22_00h05m31s	p16-IRI_kidney_heart	UTHSA	Negative	MALDI	Orbitrap	DAN	Mus musculus	Animal	Tissue	Lipids_and_small_molecules	Negative,Lipids_and_small_molecules,MALDI,Orbitrap,Mus musculus,Tissue	100.002	999.332
2023-08-22_00h01m14s	20230816_rhizochip_fungy_atoloye_onsite	PNNL	Positive	MALDI	FTICR	DHB	Populus	Plant	Tissue	Lipids_and_small_molecules	Positive,Lipids_and_small_molecules,MALDI,FTICR,Populus,Tissue	100.406	999.584
2023-08-21_21h10m38s	s-2101-003336_2_s1_lip_pos_081823_bg	PNNL	Positive	MALDI	FTICR	DHB	Homo sapiens	Animal	Tissue	Lipids_and_small_molecules	Positive,Lipids_and_small_molecules,MALDI,FTICR,Homo sapiens,Tissue	245.722	1199.67
2023-08-21_21h41m19s	qc-077_1_s2_lip_neg_081823_bg	PNNL	Negative	MALDI	FTICR	NEDC	Homo sapiens	Animal	Tissue	Lipids_and_small_molecules	Negative,Lipids_and_small_molecules,MALDI,FTICR,Homo sapiens,Tissue	207.613	1099.94
2023-08-21_21h38m09s	s-2203-024250_2_s2_lip_neg_081823_bg	PNNL	Negative	MALDI	FTICR	NEDC	Homo sapiens	Animal	Tissue	Lipids_and_small_molecules	Negative,Lipids_and_small_molecules,MALDI,FTICR,Homo sapiens,Tissue	207.613	1099.94
2023-08-21_21h37m38s	s-2203-024250_3_s2_lip_neg_081823_bg	PNNL	Negative	MALDI	FTICR	NEDC	Homo sapiens	Animal	Tissue	Lipids_and_small_molecules	Negative,Lipids_and_small_molecules,MALDI,FTICR,Homo sapiens,Tissue	207.613	1099.98
2023-08-21_21h36m51s	s-2203-024250_4_s2_lip_neg_081823_bg	PNNL	Negative	MALDI	FTICR	NEDC	Homo sapiens	Animal	Tissue	Lipids_and_small_molecules	Negative,Lipids_and_small_molecules,MALDI,FTICR,Homo sapiens,Tissue	207.613	1099.94
2023-08-21_21h32m32s	s-2203-024250_5_s2_lip_neg_081823_bg	PNNL	Negative	MALDI	FTICR	NEDC	Homo sapiens	Animal	Tissue	Lipids_and_small_molecules	Negative,Lipids_and_small_molecules,MALDI,FTICR,Homo sapiens,Tissue	207.613	1099.97
2023-08-21_21h31m45s	S-2006-001901_2_s2_lip_neg_081823_bg	PNNL	Negative	MALDI	FTICR	NEDC	Homo sapiens	Animal	Tissue	Lipids_and_small_molecules	Negative,Lipids_and_small_molecules,MALDI,FTICR,Homo sapiens,Tissue	207.613	1099.99
2023-08-21_21h31m20s	S-2006-001901_3_s2_lip_neg_081823_bg	PNNL	Negative	MALDI	FTICR	NEDC	Homo sapiens	Animal	Tissue	Lipids_and_small_molecules	Negative,Lipids_and_small_molecules,MALDI,FTICR,Homo sapiens,Tissue	207.613	1099.99
2023-08-21_21h30m47s	S-2006-001901_4_s2_lip_neg_081823_bg	PNNL	Negative	MALDI	FTICR	NEDC	Homo sapiens	Animal	Tissue	Lipids_and_small_molecules	Negative,Lipids_and_small_molecules,MALDI,FTICR,Homo sapiens,Tissue	203.502	1099.99
2023-08-21_21h13m45s	S-2006-001901_4_s1_lip_pos_081823_bg	PNNL	Positive	MALDI	FTICR	DHB	Homo sapiens	Animal	Tissue	Lipids_and_small_molecules	Positive,Lipids_and_small_molecules,MALDI,FTICR,Homo sapiens,Tissue	245.722	1198.35
2023-08-21_21h13m21s	S-2006-001901_3_s1_lip_pos_081823_bg	PNNL	Positive	MALDI	FTICR	DHB	Homo sapiens	Animal	Tissue	Lipids_and_small_molecules	Positive,Lipids_and_small_molecules,MALDI,FTICR,Homo sapiens,Tissue	245.72	1198.35
2023-08-21_21h13m03s	S-2006-001901_2_s1_lip_pos_081823_bg	PNNL	Positive	MALDI	FTICR	DHB	Homo sapiens	Animal	Tissue	Lipids_and_small_molecules	Positive,Lipids_and_small_molecules,MALDI,FTICR,Homo sapiens,Tissue	246.191	1198.34
2023-08-21_21h12m25s	S-2006-001901_1_s1_lip_pos_081823_bg	PNNL	Positive	MALDI	FTICR	DHB	Homo sapiens	Animal	Tissue	Lipids_and_small_molecules	Positive,Lipids_and_small_molecules,MALDI,FTICR,Homo sapiens,Tissue	246.191	1198.35
2023-08-21_21h12m02s	s-2203-024250_4_s1_lip_pos_081823_bg	PNNL	Positive	MALDI	FTICR	DHB	Homo sapiens	Animal	Tissue	Lipids_and_small_molecules	Positive,Lipids_and_small_molecules,MALDI,FTICR,Homo sapiens,Tissue	245.723	1198.35
2023-08-21_21h11m42s	s-2203-024250_3_s1_lip_pos_081823_bg	PNNL	Positive	MALDI	FTICR	DHB	Homo sapiens	Animal	Tissue	Lipids_and_small_molecules	Positive,Lipids_and_small_molecules,MALDI,FTICR,Homo sapiens,Tissue	246.529	1198.34
2023-08-21_21h11m04s	s-2203-024250_2_s1_lip_pos_081823_bg	PNNL	Positive	MALDI	FTICR	DHB	Homo sapiens	Animal	Tissue	Lipids_and_small_molecules	Positive,Lipids_and_small_molecules,MALDI,FTICR,Homo sapiens,Tissue	245.723	1198.35
2023-08-21_21h10m27s	s-2101-003336_1_s1_lip_pos_081823_bg	PNNL	Positive	MALDI	FTICR	DHB	Homo sapiens	Animal	Tissue	Lipids_and_small_molecules	Positive,Lipids_and_small_molecules,MALDI,FTICR,Homo sapiens,Tissue	245.723	1199.53
2023-08-21_21h10m50s	s-2203-024250_1_s1_lip_pos_081823_bg	PNNL	Positive	MALDI	FTICR	DHB	Homo sapiens	Animal	Tissue	Lipids_and_small_molecules	Positive,Lipids_and_small_molecules,MALDI,FTICR,Homo sapiens,Tissue	246.529	1198.34
2023-08-21_20h59m31s	qc_test_s1_left_lip_pos_871823_bg	PNNL	Positive	MALDI	FTICR	DHB	Homo sapiens	Animal	Tissue	Lipids_and_small_molecules	Positive,Lipids_and_small_molecules,MALDI,FTICR,Homo sapiens,Tissue	245.722	1198.37
2023-08-21_21h07m24s	qc-077_1_s1_lip_pos_081823_bg	PNNL	Positive	MALDI	FTICR	DHB	Homo sapiens	Animal	Tissue	Lipids_and_small_molecules	Positive,Lipids_and_small_molecules,MALDI,FTICR,Homo sapiens,Tissue	246.529	1198.34
2023-08-20_07h36m46s	20Aug23_MouseLung_DAN_Neg	None	Negative	MALDI	TOF	DAN	Mus musculus	Animal	Tissue	Lipids_and_small_molecules	Negative,Lipids_and_small_molecules,MALDI,TOF,Mus musculus,Tissue	75.0023	999.99
2023-07-16_11h31m39s	mouse.imzML-test_POS	None	Positive	MALDI	Orbitrap	Other	Mus musculus	Animal	Uncurated	Lipids_and_small_molecules	Positive,Lipids_and_small_molecules,MALDI,Orbitrap,Mus musculus,Uncurated	304.092	1996.13
2023-08-17_07h43m06s	brainrRS1-9aa-neg-40um-m1	SIMM-MSI	Negative	MALDI	TOF	9AA	Mus musculus	Animal	Tissue	Lipids_and_small_molecules	Negative,Lipids_and_small_molecules,MALDI,TOF,Mus musculus,Tissue	53.8683	1199.77
2023-08-15_21h27m22s	#2-iri	PNNL	Positive	MALDI	FTICR	DHB	Mus musculus	Animal	Tissue	Lipids_and_small_molecules	Positive,Lipids_and_small_molecules,MALDI,FTICR,Mus musculus,Tissue	147.716	999.876
2023-08-15_21h26m44s	#4-control	PNNL	Positive	MALDI	FTICR	DHB	Mus musculus	Animal	Tissue	Lipids_and_small_molecules	Positive,Lipids_and_small_molecules,MALDI,FTICR,Mus musculus,Tissue	147.716	999.873
2023-08-15_15h59m29s	centroild-mouseBrain_POS	None	Positive	MALDI	Orbitrap	Other	Mus musculus	Animal	Uncurated	Lipids_and_small_molecules	Positive,Lipids_and_small_molecules,MALDI,Orbitrap,Mus musculus,Uncurated	304.092	1996.13
2023-08-15_16h16m15s	20220810_HD_MALDI_NEG_RES_VBH_MEOH2	National Physical Laboratory	Negative	MALDI	TOF	9AA	N/A	N/A	Uncurated	Lipids_and_small_molecules	Negative,Lipids_and_small_molecules,MALDI,TOF,N/A,Uncurated	50.0019	1200.35
2023-08-15_16h00m12s	20220810_HD_MALDI_NEG_RES_VBH_ETOH1	National Physical Laboratory	Negative	MALDI	TOF	9AA	N/A	N/A	Uncurated	Lipids_and_small_molecules	Negative,Lipids_and_small_molecules,MALDI,TOF,N/A,Uncurated	50.0019	1200.35
2023-08-15_00h12m25s	07_02_mc_RKS_pos_highmass_2	PNNL	Positive	MALDI	FTICR	NEDC	Sorghum	Plant	Tissue	Lipids_and_small_molecules	Positive,Lipids_and_small_molecules,MALDI,FTICR,Sorghum,Tissue	203.053	999.982
2023-08-03_23h42m39s	2023_07_02_rks_mc_nedc_highmass	PNNL	Negative	MALDI	FTICR	NEDC	Sorghum	Plant	Tissue	Lipids_and_small_molecules	Negative,Lipids_and_small_molecules,MALDI,FTICR,Sorghum,Tissue	204.825	1100
2023-08-12_12h11m58s	20230425_Brain01	SKLEBA	Negative	ESI	Orbitrap	Other	Mus musculus	Animal	Uncurated	Lipids_and_small_molecules	Negative,Lipids_and_small_molecules,ESI,Orbitrap,Mus musculus,Uncurated	99.9988	1499.89
2023-08-11_19h24m36s	2022tort_c3_testsampleoptimization_s5_8pass	PNNL	Positive	MALDI	FTICR	DHB	Homo sapiens	Animal	Tissue	Lipids_and_small_molecules	Positive,Lipids_and_small_molecules,MALDI,FTICR,Homo sapiens,Tissue	150.486	1999.99
2023-08-10_08h24m51s	MPIMM_339_QE_P	MPI Bremen	Positive	MALDI	Orbitrap	CHCA	Mus musculus	Animal	Uncurated	Small_molecules	Positive,Small_molecules,MALDI,Orbitrap,Mus musculus,Uncurated	49.9995	299.998
2023-08-10_00h34m44s	20230804_dv_lungatlas_features	PNNL	Positive	MALDI	FTICR	CHCA	Homo sapiens	Animal	Tissue	Lipids	Positive,Lipids,MALDI,FTICR,Homo sapiens,Tissue	802.495	2000
2023-08-09_18h17m20s	MPIMM_338_QE_P	MPI Bremen	Positive	MALDI	Orbitrap	CHCA	Mus musculus	Animal	Uncurated	Lipids_and_small_molecules	Positive,Lipids_and_small_molecules,MALDI,Orbitrap,Mus musculus,Uncurated	299.998	1199.99
2023-08-09_09h14m18s	A. mouselung_ 10um_metneg_dan-total ion count	None	Negative	MALDI	TOF	DAN	Mus musculus	Animal	Tissue	Lipids_and_small_molecules	Negative,Lipids_and_small_molecules,MALDI,TOF,Mus musculus,Tissue	75.0023	999.99
2023-08-09_06h11m51s	A. lungmet_10um_dansub_neg-total ion count	None	Negative	MALDI	TOF	DAN	Mus musculus	Animal	Tissue	Lipids_and_small_molecules	Negative,Lipids_and_small_molecules,MALDI,TOF,Mus musculus,Tissue	75.0015	999.985
2023-08-08_21h35m50s	Marmoset-Bhupen_14_S3_SM_Neg_20230807_IT	UTHSA	Negative	MALDI	Orbitrap	DAN	OTHER	Animal	Tissue	Lipids_and_small_molecules	Negative,Lipids_and_small_molecules,MALDI,Orbitrap,OTHER,Tissue	100.002	999.655
2023-08-08_21h33m49s	Marmoset-Bhupen_20_S3_SM_Neg_20230807_IT	UTHSA	Negative	MALDI	Orbitrap	DAN	OTHER	Animal	Tissue	Lipids_and_small_molecules	Negative,Lipids_and_small_molecules,MALDI,Orbitrap,OTHER,Tissue	100.002	999.566
2023-08-08_21h23m32s	Marmoset-Chary_8_S3_SM_Neg_20230807_IT	UTHSA	Negative	MALDI	Orbitrap	DAN	OTHER	Animal	Tissue	Lipids_and_small_molecules	Negative,Lipids_and_small_molecules,MALDI,Orbitrap,OTHER,Tissue	100.002	999.619
2023-08-08_21h20m03s	Marmoset-Chary_4_S3_SM_Neg_20230807_IT	UTHSA	Negative	MALDI	Orbitrap	DAN	OTHER	Animal	Tissue	Lipids_and_small_molecules	Negative,Lipids_and_small_molecules,MALDI,Orbitrap,OTHER,Tissue	100.002	999.276
2023-08-08_21h12m59s	Marmoset-Ian_3_S3_SM_Neg_20230807_IT	UTHSA	Negative	MALDI	Orbitrap	DAN	Homo sapiens	Animal	Tissue	Lipids_and_small_molecules	Negative,Lipids_and_small_molecules,MALDI,Orbitrap,Homo sapiens,Tissue	100.002	999.348
2023-08-08_21h16m22s	Marmoset-Ian_8_S3_SM_Neg_20230807_IT	UTHSA	Negative	MALDI	Orbitrap	DAN	OTHER	Animal	Tissue	Lipids_and_small_molecules	Negative,Lipids_and_small_molecules,MALDI,Orbitrap,OTHER,Tissue	100.002	999.617
2023-08-07_20h34m09s	20230803_dv_sauginet_slide4_dhb_highmz	PNNL	Positive	MALDI	FTICR	DHB	OTHER	Plant	Tissue	Lipids_and_small_molecules	Positive,Lipids_and_small_molecules,MALDI,FTICR,OTHER,Tissue	204.528	1198.62
2023-08-07_20h33m10s	20230803_dv_sauginet_slide4_dhb_lowmz	PNNL	Positive	MALDI	FTICR	DHB	OTHER	Plant	Tissue	Lipids_and_small_molecules	Positive,Lipids_and_small_molecules,MALDI,FTICR,OTHER,Tissue	98.9951	999.899
2023-08-04_21h49m30s	S-2101-003336_3_S3_SM_Neg_20230717_IT	UTHSA	Negative	MALDI	Orbitrap	DAN	Homo sapiens	Animal	Tissue	Lipids_and_small_molecules	Negative,Lipids_and_small_molecules,MALDI,Orbitrap,Homo sapiens,Tissue	70.0016	699.976
2023-08-04_21h49m59s	S-2101-003336_6_S3_SM_Neg_20230717_IT	UTHSA	Negative	MALDI	Orbitrap	DAN	Homo sapiens	Animal	Tissue	Lipids_and_small_molecules	Negative,Lipids_and_small_molecules,MALDI,Orbitrap,Homo sapiens,Tissue	70.0014	699.495
2023-08-04_21h50m25s	S-2101-003336_9_S3_SM_Neg_20230717_IT	UTHSA	Negative	MALDI	Orbitrap	DAN	Homo sapiens	Animal	Tissue	Lipids_and_small_molecules	Negative,Lipids_and_small_molecules,MALDI,Orbitrap,Homo sapiens,Tissue	70.0013	699.511
2023-08-04_21h50m42s	S-2101-003336_12_S3_SM_Neg_20230717_IT	UTHSA	Negative	MALDI	Orbitrap	DAN	Homo sapiens	Animal	Tissue	Lipids_and_small_molecules	Negative,Lipids_and_small_molecules,MALDI,Orbitrap,Homo sapiens,Tissue	70.0009	699.495
2023-08-04_08h24m23s	MPIMM_337_QE_P	MPI Bremen	Negative	MALDI	Orbitrap	DAN	Mus musculus	Animal	Uncurated	Small_molecules	Negative,Small_molecules,MALDI,Orbitrap,Mus musculus,Uncurated	49.9996	299.996
2023-08-03_23h22m23s	hemp_test_01-root mean square	PNNL	Positive	MALDI	FTICR	DHB	Sorghum	Plant	Tissue	Lipids_and_small_molecules	Positive,Lipids_and_small_molecules,MALDI,FTICR,Sorghum,Tissue	147.511	999.961
2023-07-10_21h19m06s	MC_4-aepba_01	PNNL	Positive	MALDI	FTICR	DHB	Sorghum	Plant	Tissue	Lipids_and_small_molecules	Positive,Lipids_and_small_molecules,MALDI,FTICR,Sorghum,Tissue	147.716	999.988
2023-08-04_00h23m41s	2023_07_02_rks_mc_nedc_low	PNNL	Negative	MALDI	FTICR	NEDC	Sorghum	Plant	Tissue	Lipids_and_small_molecules	Negative,Lipids_and_small_molecules,MALDI,FTICR,Sorghum,Tissue	202.695	1099.99
2023-08-03_23h40m34s	07_02_mc_pos_lowmass	PNNL	Positive	MALDI	FTICR	DHB	Sorghum	Plant	Tissue	Lipids_and_small_molecules	Positive,Lipids_and_small_molecules,MALDI,FTICR,Sorghum,Tissue	202.696	999.988
2023-08-03_23h41m12s	07_02_mc_pos_highmass	PNNL	Positive	MALDI	FTICR	DHB	Sorghum	Plant	Tissue	Lipids_and_small_molecules	Positive,Lipids_and_small_molecules,MALDI,FTICR,Sorghum,Tissue	203.053	999.982
2023-08-03_20h32m40s	S-2112-014329_9_S3_SM_Neg_20230801_IT	UTHSA	Negative	MALDI	Orbitrap	DAN	Homo sapiens	Animal	Tissue	Lipids_and_small_molecules	Negative,Lipids_and_small_molecules,MALDI,Orbitrap,Homo sapiens,Tissue	70.0012	699.501
2023-08-03_20h35m23s	S-2112-014329_15_S3_SM_Neg_20230801_IT	UTHSA	Negative	MALDI	Orbitrap	DAN	Homo sapiens	Animal	Tissue	Lipids_and_small_molecules	Negative,Lipids_and_small_molecules,MALDI,Orbitrap,Homo sapiens,Tissue	70.0012	699.502
2023-08-03_20h34m04s	S-2112-014329_12_S3_SM_Neg_20230801_IT	UTHSA	Negative	MALDI	Orbitrap	DAN	Homo sapiens	Animal	Tissue	Lipids_and_small_molecules	Negative,Lipids_and_small_molecules,MALDI,Orbitrap,Homo sapiens,Tissue	70.0014	699.518
2023-08-03_20h21m03s	S-2112-014329_4_S3_SM_Neg_20230801_IT	UTHSA	Negative	MALDI	Orbitrap	DAN	Homo sapiens	Animal	Tissue	Lipids_and_small_molecules	Negative,Lipids_and_small_molecules,MALDI,Orbitrap,Homo sapiens,Tissue	70.0013	699.501
2023-08-03_20h18m05s	Ref-S-2210-005019_1_S3_SM_Neg_20230801_IT	UTHSA	Negative	MALDI	Orbitrap	DAN	Homo sapiens	Animal	Tissue	Lipids_and_small_molecules	Negative,Lipids_and_small_molecules,MALDI,Orbitrap,Homo sapiens,Tissue	70.0012	699.499
2023-08-03_20h18m38s	Ref-S-2210-005019_2_S3_SM_Neg_20230801_IT	UTHSA	Negative	MALDI	Orbitrap	DAN	Homo sapiens	Animal	Tissue	Lipids_and_small_molecules	Negative,Lipids_and_small_molecules,MALDI,Orbitrap,Homo sapiens,Tissue	70.0013	699.499
2023-08-03_18h30m35s	S-2104-001095_12_S3_SM_Neg_20230731_IT	UTHSA	Negative	MALDI	Orbitrap	DAN	Homo sapiens	Animal	Tissue	Lipids_and_small_molecules	Negative,Lipids_and_small_molecules,MALDI,Orbitrap,Homo sapiens,Tissue	70.0012	699.915
2023-08-03_18h29m57s	S-2104-001095_9_S3_SM_Neg_20230731_IT	UTHSA	Negative	MALDI	Orbitrap	DAN	Homo sapiens	Animal	Tissue	Lipids_and_small_molecules	Negative,Lipids_and_small_molecules,MALDI,Orbitrap,Homo sapiens,Tissue	70.0012	699.395
2023-08-03_18h28m26s	S-2104-001095_6_S3_SM_Neg_20230731_IT	UTHSA	Negative	MALDI	Orbitrap	DAN	Homo sapiens	Animal	Tissue	Lipids_and_small_molecules	Negative,Lipids_and_small_molecules,MALDI,Orbitrap,Homo sapiens,Tissue	70.0013	699.498
2023-08-03_18h26m33s	S-2008-007631_12_S3_SM_Neg_20230731_IT	UTHSA	Negative	MALDI	Orbitrap	DAN	Homo sapiens	Animal	Tissue	Lipids_and_small_molecules	Negative,Lipids_and_small_molecules,MALDI,Orbitrap,Homo sapiens,Tissue	70.0013	699.502
2023-08-03_18h27m08s	S-2104-001095_3_S3_SM_Neg_20230731_IT	UTHSA	Negative	MALDI	Orbitrap	DAN	Homo sapiens	Animal	Tissue	Lipids_and_small_molecules	Negative,Lipids_and_small_molecules,MALDI,Orbitrap,Homo sapiens,Tissue	70.0013	699.771
2023-08-03_18h26m09s	S-2008-007631_9_S3_SM_Neg_20230731_IT	UTHSA	Negative	MALDI	Orbitrap	DAN	Homo sapiens	Animal	Tissue	Lipids_and_small_molecules	Negative,Lipids_and_small_molecules,MALDI,Orbitrap,Homo sapiens,Tissue	70.0012	699.456
2023-08-03_18h24m07s	S-2008-007631_6_S3_SM_Neg_20230731_IT	UTHSA	Negative	MALDI	Orbitrap	DAN	Homo sapiens	Animal	Tissue	Lipids_and_small_molecules	Negative,Lipids_and_small_molecules,MALDI,Orbitrap,Homo sapiens,Tissue	70.0013	699.272
2023-08-03_18h22m58s	S-2006-001760_12_S3_SM_Neg_20230731_IT	UTHSA	Negative	MALDI	Orbitrap	DAN	Homo sapiens	Animal	Tissue	Lipids_and_small_molecules	Negative,Lipids_and_small_molecules,MALDI,Orbitrap,Homo sapiens,Tissue	70.0013	699.85
2023-08-03_18h23m42s	S-2008-007631_3_S3_SM_Neg_20230731_IT	UTHSA	Negative	MALDI	Orbitrap	DAN	Homo sapiens	Animal	Tissue	Lipids_and_small_molecules	Negative,Lipids_and_small_molecules,MALDI,Orbitrap,Homo sapiens,Tissue	70.0013	699.335
2023-08-03_18h22m10s	S-2006-001760_9_S3_SM_Neg_20230731_IT	UTHSA	Negative	MALDI	Orbitrap	DAN	Homo sapiens	Animal	Tissue	Lipids_and_small_molecules	Negative,Lipids_and_small_molecules,MALDI,Orbitrap,Homo sapiens,Tissue	70.0011	699.387
2023-08-03_18h21m17s	S-2006-001760_6_S3_SM_Neg_20230731_IT	UTHSA	Negative	MALDI	Orbitrap	DAN	Homo sapiens	Animal	Tissue	Lipids_and_small_molecules	Negative,Lipids_and_small_molecules,MALDI,Orbitrap,Homo sapiens,Tissue	70.0012	699.677
2023-08-03_18h20m46s	S-2006-001760_3_S3_SM_Neg_20230731_IT	UTHSA	Negative	MALDI	Orbitrap	DAN	Homo sapiens	Animal	Tissue	Lipids_and_small_molecules	Negative,Lipids_and_small_molecules,MALDI,Orbitrap,Homo sapiens,Tissue	70.0013	699.978
2023-08-03_18h18m38s	Ref-S-2210-005019_2_S3_SM_Neg_20230731_IT	UTHSA	Negative	MALDI	Orbitrap	DAN	Homo sapiens	Animal	Tissue	Lipids_and_small_molecules	Negative,Lipids_and_small_molecules,MALDI,Orbitrap,Homo sapiens,Tissue	70.0018	699.249
2023-08-03_18h18m23s	Ref-S-2210-005019_1_S3_SM_Neg_20230731_IT	UTHSA	Negative	MALDI	Orbitrap	DAN	Homo sapiens	Animal	Tissue	Lipids_and_small_molecules	Negative,Lipids_and_small_molecules,MALDI,Orbitrap,Homo sapiens,Tissue	70.0012	699.935
2023-08-03_18h11m56s	S-2301-008567_12_S3_SM_Neg_20230726_IT	UTHSA	Negative	MALDI	Orbitrap	DAN	Homo sapiens	Animal	Tissue	Lipids_and_small_molecules	Negative,Lipids_and_small_molecules,MALDI,Orbitrap,Homo sapiens,Tissue	70.0011	699.979
2023-08-03_18h10m48s	S-2301-008567_9_S3_SM_Neg_20230726_IT	UTHSA	Negative	MALDI	Orbitrap	DAN	Homo sapiens	Animal	Tissue	Lipids_and_small_molecules	Negative,Lipids_and_small_molecules,MALDI,Orbitrap,Homo sapiens,Tissue	70.001	699.525
2023-08-03_18h03m49s	S-2301-008567_6_S3_SM_Neg_20230726_IT	UTHSA	Negative	MALDI	Orbitrap	DAN	Homo sapiens	Animal	Tissue	Lipids_and_small_molecules	Negative,Lipids_and_small_molecules,MALDI,Orbitrap,Homo sapiens,Tissue	70.001	699.742
2023-08-03_17h50m18s	S-2301-008567_3_S3_SM_Neg_20230726_IT	UTHSA	Negative	MALDI	Orbitrap	DAN	Homo sapiens	Animal	Tissue	Lipids_and_small_molecules	Negative,Lipids_and_small_molecules,MALDI,Orbitrap,Homo sapiens,Tissue	70.0012	699.667
2023-08-03_17h48m28s	S-2206-008003_12_S3_SM_Neg_20230726_IT	UTHSA	Negative	MALDI	Orbitrap	DAN	Homo sapiens	Animal	Tissue	Lipids_and_small_molecules	Negative,Lipids_and_small_molecules,MALDI,Orbitrap,Homo sapiens,Tissue	70.0013	699.5
2023-08-03_17h44m47s	S-2206-008003_6_S3_SM_Neg_20230726_IT	UTHSA	Negative	MALDI	Orbitrap	DAN	Homo sapiens	Animal	Tissue	Lipids_and_small_molecules	Negative,Lipids_and_small_molecules,MALDI,Orbitrap,Homo sapiens,Tissue	70.001	699.499
2023-08-03_17h45m47s	S-2206-008003_9_S3_SM_Neg_20230726_IT	UTHSA	Negative	MALDI	Orbitrap	DAN	Homo sapiens	Animal	Tissue	Lipids_and_small_molecules	Negative,Lipids_and_small_molecules,MALDI,Orbitrap,Homo sapiens,Tissue	70.0011	699.499
2023-08-03_16h56m19s	S-2107-015182_9_S3_SM_Neg_20230726_IT	UTHSA	Negative	MALDI	Orbitrap	DAN	Homo sapiens	Animal	Tissue	Lipids_and_small_molecules	Negative,Lipids_and_small_molecules,MALDI,Orbitrap,Homo sapiens,Tissue	70.001	699.499
2023-08-03_16h55m24s	S-2107-015182_6_S3_SM_Neg_20230726_IT	UTHSA	Negative	MALDI	Orbitrap	DAN	Homo sapiens	Animal	Tissue	Lipids_and_small_molecules	Negative,Lipids_and_small_molecules,MALDI,Orbitrap,Homo sapiens,Tissue	70.0011	699.906
2023-08-03_16h57m57s	S-2206-008003_3_S3_SM_Neg_20230726_IT	UTHSA	Negative	MALDI	Orbitrap	DAN	Homo sapiens	Animal	Tissue	Lipids_and_small_molecules	Negative,Lipids_and_small_molecules,MALDI,Orbitrap,Homo sapiens,Tissue	70.001	699.866
2023-08-03_16h56m49s	S-2107-015182_12_S3_SM_Neg_20230726_IT	UTHSA	Negative	MALDI	Orbitrap	DAN	Homo sapiens	Animal	Tissue	Lipids_and_small_molecules	Negative,Lipids_and_small_molecules,MALDI,Orbitrap,Homo sapiens,Tissue	70.0011	699.674
2023-08-03_16h39m06s	S-2107-015182_3_S3_SM_Neg_20230726_IT	UTHSA	Negative	MALDI	Orbitrap	DAN	Homo sapiens	Animal	Tissue	Lipids_and_small_molecules	Negative,Lipids_and_small_molecules,MALDI,Orbitrap,Homo sapiens,Tissue	70.0011	699.792
2023-08-03_16h25m31s	Ref-S-2210-005019_2_S3_SM_Neg_20230726_IT	UTHSA	Negative	MALDI	Orbitrap	DAN	Homo sapiens	Animal	Tissue	Lipids_and_small_molecules	Negative,Lipids_and_small_molecules,MALDI,Orbitrap,Homo sapiens,Tissue	70.0017	699.975
2023-08-03_16h26m31s	Ref-S-2210-005019_1_S3_SM_Neg_20230726_IT	UTHSA	Negative	MALDI	Orbitrap	DAN	Homo sapiens	Animal	Tissue	Lipids_and_small_molecules	Negative,Lipids_and_small_molecules,MALDI,Orbitrap,Homo sapiens,Tissue	70.0013	699.968
2023-08-03_08h16m30s	MPIMM_336_QE_P	MPI Bremen	Negative	MALDI	Orbitrap	DAN	Mus musculus	Animal	Uncurated	Lipids_and_small_molecules	Negative,Lipids_and_small_molecules,MALDI,Orbitrap,Mus musculus,Uncurated	299.996	1199.99
2023-08-03_02h12m51s	qc_2_s1_lip_pos_071623_bg	PNNL	Positive	MALDI	FTICR	DHB	Homo sapiens	Animal	Tissue	Lipids_and_small_molecules	Positive,Lipids_and_small_molecules,MALDI,FTICR,Homo sapiens,Tissue	206.055	1198.47
2023-08-03_02h11m25s	qc_1_s1_lip_pos_071623_bg	PNNL	Positive	MALDI	FTICR	DHB	Homo sapiens	Animal	Tissue	Lipids_and_small_molecules	Positive,Lipids_and_small_molecules,MALDI,FTICR,Homo sapiens,Tissue	206.055	1199.7
2023-08-03_02h10m45s	s-2304-011713_1_s2_lip_neg_071423_bg	PNNL	Negative	MALDI	FTICR	NEDC	Homo sapiens	Animal	Tissue	Lipids_and_small_molecules	Negative,Lipids_and_small_molecules,MALDI,FTICR,Homo sapiens,Tissue	207.613	1099.99
2023-08-03_02h09m04s	s-2304-011713_3_s2_lip_neg_071423_bg	PNNL	Negative	MALDI	FTICR	NEDC	Homo sapiens	Animal	Tissue	Lipids_and_small_molecules	Negative,Lipids_and_small_molecules,MALDI,FTICR,Homo sapiens,Tissue	205.862	1099.99
2023-08-03_02h10m14s	qc_1_s2_lip_neg_071423_bg	PNNL	Negative	MALDI	FTICR	NEDC	Homo sapiens	Animal	Tissue	Lipids_and_small_molecules	Negative,Lipids_and_small_molecules,MALDI,FTICR,Homo sapiens,Tissue	207.613	1099.95
2023-08-03_02h09m22s	s-2304-011713_4_s2_lip_neg_071423_bg	PNNL	Negative	MALDI	FTICR	NEDC	Homo sapiens	Animal	Tissue	Lipids_and_small_molecules	Negative,Lipids_and_small_molecules,MALDI,FTICR,Homo sapiens,Tissue	207.613	1099.99
2023-08-03_02h09m53s	qc_2_s2_lip_neg_071423_bg	PNNL	Negative	MALDI	FTICR	NEDC	Homo sapiens	Animal	Tissue	Lipids_and_small_molecules	Negative,Lipids_and_small_molecules,MALDI,FTICR,Homo sapiens,Tissue	207.613	1099.99
2023-08-03_02h08m53s	s-2304-011712_5_s2_lip_neg_071423_bg	PNNL	Negative	MALDI	FTICR	NEDC	Homo sapiens	Animal	Tissue	Lipids_and_small_molecules	Negative,Lipids_and_small_molecules,MALDI,FTICR,Homo sapiens,Tissue	209.629	1099.96
2023-08-03_02h07m56s	s-2304-011712_2_s2_lip_neg_071423_bg	PNNL	Negative	MALDI	FTICR	NEDC	Homo sapiens	Animal	Tissue	Lipids_and_small_molecules	Negative,Lipids_and_small_molecules,MALDI,FTICR,Homo sapiens,Tissue	207.613	1099.99
2023-08-03_02h08m40s	s-2304-011712_4_s2_lip_neg_071423_bg	PNNL	Negative	MALDI	FTICR	NEDC	Homo sapiens	Animal	Tissue	Lipids_and_small_molecules	Negative,Lipids_and_small_molecules,MALDI,FTICR,Homo sapiens,Tissue	207.613	1099.95
2023-08-03_02h08m23s	s-2304-011712_3_s2_lip_neg_071423_bg	PNNL	Negative	MALDI	FTICR	NEDC	Homo sapiens	Animal	Tissue	Lipids_and_small_molecules	Negative,Lipids_and_small_molecules,MALDI,FTICR,Homo sapiens,Tissue	209.629	1099.99
2023-08-03_02h05m19s	s-2304-011712_1_s2_lip_neg_071423_bg	PNNL	Negative	MALDI	FTICR	NEDC	Homo sapiens	Animal	Tissue	Lipids_and_small_molecules	Negative,Lipids_and_small_molecules,MALDI,FTICR,Homo sapiens,Tissue	207.613	1099.99
2023-08-03_02h04m57s	s-2304-011711_5_s2_lip_neg_071423_bg	PNNL	Negative	MALDI	FTICR	NEDC	Homo sapiens	Animal	Tissue	Lipids_and_small_molecules	Negative,Lipids_and_small_molecules,MALDI,FTICR,Homo sapiens,Tissue	207.613	1099.98
2023-08-03_02h04m35s	s-2304-011711_4_s2_lip_neg_071423_bg	PNNL	Negative	MALDI	FTICR	NEDC	Homo sapiens	Animal	Tissue	Lipids_and_small_molecules	Negative,Lipids_and_small_molecules,MALDI,FTICR,Homo sapiens,Tissue	207.613	1099.99
2023-08-03_02h04m01s	s-2304-011711_3_s2_lip_neg_071423_bg	PNNL	Negative	MALDI	FTICR	NEDC	Homo sapiens	Animal	Tissue	Lipids_and_small_molecules	Negative,Lipids_and_small_molecules,MALDI,FTICR,Homo sapiens,Tissue	207.613	1099.99
2023-08-03_02h03m43s	s-2304-011711_2_s2_lip_neg_071423_bg	PNNL	Negative	MALDI	FTICR	NEDC	Homo sapiens	Animal	Tissue	Lipids_and_small_molecules	Negative,Lipids_and_small_molecules,MALDI,FTICR,Homo sapiens,Tissue	207.613	1099.99
2023-08-03_02h02m00s	s-2304-011713_4_s1_lip_pos_071623_bg	PNNL	Positive	MALDI	FTICR	DHB	Homo sapiens	Animal	Tissue	Lipids_and_small_molecules	Positive,Lipids_and_small_molecules,MALDI,FTICR,Homo sapiens,Tissue	204.123	1198.47
2023-08-03_02h02m54s	s-2304-011711_1_s2_lip_neg_071423_bg	PNNL	Negative	MALDI	FTICR	NEDC	Homo sapiens	Animal	Tissue	Lipids_and_small_molecules	Negative,Lipids_and_small_molecules,MALDI,FTICR,Homo sapiens,Tissue	207.613	1099.99
2023-08-03_02h01m53s	s-2304-011713_3_s1_lip_pos_071623_bg	PNNL	Positive	MALDI	FTICR	DHB	Homo sapiens	Animal	Tissue	Lipids_and_small_molecules	Positive,Lipids_and_small_molecules,MALDI,FTICR,Homo sapiens,Tissue	204.123	1198.48
2023-08-03_01h53m32s	s-2304-011712_4_s1_lip_pos_071623_bg	PNNL	Positive	MALDI	FTICR	DHB	Homo sapiens	Animal	Tissue	Lipids_and_small_molecules	Positive,Lipids_and_small_molecules,MALDI,FTICR,Homo sapiens,Tissue	206.055	1199.71
2023-08-03_02h01m37s	s-2304-011713_1_s1_lip_pos_071623_bg	PNNL	Positive	MALDI	FTICR	DHB	Homo sapiens	Animal	Tissue	Lipids_and_small_molecules	Positive,Lipids_and_small_molecules,MALDI,FTICR,Homo sapiens,Tissue	204.123	1198.47
2023-08-03_01h54m12s	s-2304-011712_5_s1_lip_pos_071623_bg	PNNL	Positive	MALDI	FTICR	DHB	Homo sapiens	Animal	Tissue	Lipids_and_small_molecules	Positive,Lipids_and_small_molecules,MALDI,FTICR,Homo sapiens,Tissue	206.055	1199.7
2023-08-03_01h52m51s	s-2304-011712_2_s1_lip_pos_071623_bg	PNNL	Positive	MALDI	FTICR	DHB	Homo sapiens	Animal	Tissue	Lipids_and_small_molecules	Positive,Lipids_and_small_molecules,MALDI,FTICR,Homo sapiens,Tissue	206.055	1198.65
2023-08-03_01h53m11s	s-2304-011712_3_s1_lip_pos_071623_bg	PNNL	Positive	MALDI	FTICR	DHB	Homo sapiens	Animal	Tissue	Lipids_and_small_molecules	Positive,Lipids_and_small_molecules,MALDI,FTICR,Homo sapiens,Tissue	202.91	1199.7
2023-08-03_01h51m50s	s-2304-011711_3_s1_lip_pos_071623_bg	PNNL	Positive	MALDI	FTICR	DHB	Homo sapiens	Animal	Tissue	Lipids_and_small_molecules	Positive,Lipids_and_small_molecules,MALDI,FTICR,Homo sapiens,Tissue	204.123	1199.85
2023-08-03_01h52m41s	s-2304-011711_5_s1_lip_pos_071623_bg	PNNL	Positive	MALDI	FTICR	DHB	Homo sapiens	Animal	Tissue	Lipids_and_small_molecules	Positive,Lipids_and_small_molecules,MALDI,FTICR,Homo sapiens,Tissue	204.123	1199.85
2023-08-03_01h50m40s	s-2304-011711_2_s1_lip_pos_071623_bg	PNNL	Positive	MALDI	FTICR	DHB	Homo sapiens	Animal	Tissue	Lipids_and_small_molecules	Positive,Lipids_and_small_molecules,MALDI,FTICR,Homo sapiens,Tissue	206.055	1198.52
2023-08-03_01h52m13s	s-2304-011711_4_s1_lip_pos_071623_bg	PNNL	Positive	MALDI	FTICR	DHB	Homo sapiens	Animal	Tissue	Lipids_and_small_molecules	Positive,Lipids_and_small_molecules,MALDI,FTICR,Homo sapiens,Tissue	204.123	1199.72
2023-08-03_00h57m41s	20230801_dv_sauguinet_slide2_nedc	PNNL	Negative	MALDI	FTICR	NEDC	OTHER	Plant	Tissue	Lipids_and_small_molecules	Negative,Lipids_and_small_molecules,MALDI,FTICR,OTHER,Tissue	98.3988	1099.94
2023-08-02_23h42m49s	16_03_n-root mean square	PNNL	Negative	MALDI	FTICR	NEDC	Sorghum	Plant	Tissue	Lipids_and_small_molecules	Negative,Lipids_and_small_molecules,MALDI,FTICR,Sorghum,Tissue	98.2937	1099.91
2023-08-02_23h42m23s	16_01_n-root mean square	PNNL	Negative	MALDI	FTICR	NEDC	Sorghum	Plant	Tissue	Lipids_and_small_molecules	Negative,Lipids_and_small_molecules,MALDI,FTICR,Sorghum,Tissue	98.8328	1099.96
2023-08-02_23h42m36s	16_02_n-root mean square	PNNL	Negative	MALDI	FTICR	NEDC	Sorghum	Plant	Tissue	Lipids_and_small_molecules	Negative,Lipids_and_small_molecules,MALDI,FTICR,Sorghum,Tissue	98.6507	1099.89
2023-08-02_23h40m59s	10_02_n-root mean square	PNNL	Negative	MALDI	FTICR	NEDC	Sorghum	Plant	Tissue	Lipids_and_small_molecules	Negative,Lipids_and_small_molecules,MALDI,FTICR,Sorghum,Tissue	98.6507	1099.89
2023-08-02_23h42m10s	14_03_n-root mean square	PNNL	Negative	MALDI	FTICR	NEDC	Sorghum	Plant	Tissue	Lipids_and_small_molecules	Negative,Lipids_and_small_molecules,MALDI,FTICR,Sorghum,Tissue	98.8328	1099.9
2023-08-02_23h41m56s	14_02_n-root mean square	PNNL	Negative	MALDI	FTICR	NEDC	Sorghum	Plant	Tissue	Lipids_and_small_molecules	Negative,Lipids_and_small_molecules,MALDI,FTICR,Sorghum,Tissue	98.6507	1099.9
2023-08-02_23h41m45s	14_01_n-root mean square	PNNL	Negative	MALDI	FTICR	NEDC	Sorghum	Plant	Tissue	Lipids_and_small_molecules	Negative,Lipids_and_small_molecules,MALDI,FTICR,Sorghum,Tissue	98.6507	1099.9
2023-08-02_23h39m53s	8_02_n-root mean square	PNNL	Negative	MALDI	FTICR	NEDC	Sorghum	Plant	Tissue	Lipids_and_small_molecules	Negative,Lipids_and_small_molecules,MALDI,FTICR,Sorghum,Tissue	98.6505	1099.89
2023-08-02_23h41m20s	10_03_n-root mean square	PNNL	Negative	MALDI	FTICR	NEDC	Sorghum	Plant	Tissue	Lipids_and_small_molecules	Negative,Lipids_and_small_molecules,MALDI,FTICR,Sorghum,Tissue	98.6505	1099.9
2023-08-02_23h40m28s	10_01_n-root mean square	PNNL	Negative	MALDI	FTICR	NEDC	Sorghum	Plant	Tissue	Lipids_and_small_molecules	Negative,Lipids_and_small_molecules,MALDI,FTICR,Sorghum,Tissue	98.8328	1099.9
2023-08-02_23h40m05s	8_03_n-root mean square	PNNL	Negative	MALDI	FTICR	NEDC	Sorghum	Plant	Tissue	Lipids_and_small_molecules	Negative,Lipids_and_small_molecules,MALDI,FTICR,Sorghum,Tissue	98.8327	1099.89
2023-08-02_23h39m27s	16_03_r-root mean square	PNNL	Negative	MALDI	FTICR	NEDC	Sorghum	Plant	Tissue	Lipids_and_small_molecules	Negative,Lipids_and_small_molecules,MALDI,FTICR,Sorghum,Tissue	98.6506	1099.91
2023-08-02_23h39m14s	16_02_r-root mean square	PNNL	Negative	MALDI	FTICR	NEDC	Sorghum	Plant	Tissue	Lipids_and_small_molecules	Negative,Lipids_and_small_molecules,MALDI,FTICR,Sorghum,Tissue	98.6507	1099.91
2023-08-02_23h39m41s	8_01_n-root mean square	PNNL	Negative	MALDI	FTICR	NEDC	Sorghum	Plant	Tissue	Lipids_and_small_molecules	Negative,Lipids_and_small_molecules,MALDI,FTICR,Sorghum,Tissue	98.8327	1099.89
2023-08-02_23h38m50s	16_01_r-root mean square	PNNL	Negative	MALDI	FTICR	NEDC	Sorghum	Plant	Tissue	Lipids_and_small_molecules	Negative,Lipids_and_small_molecules,MALDI,FTICR,Sorghum,Tissue	98.8326	1099.9
2023-08-02_23h38m19s	14_02_r-root mean square	PNNL	Negative	MALDI	FTICR	NEDC	Sorghum	Plant	Tissue	Lipids_and_small_molecules	Negative,Lipids_and_small_molecules,MALDI,FTICR,Sorghum,Tissue	98.8327	1099.9
2023-08-02_23h38m08s	14_01_r-root mean square	PNNL	Negative	MALDI	FTICR	NEDC	Sorghum	Plant	Tissue	Lipids_and_small_molecules	Negative,Lipids_and_small_molecules,MALDI,FTICR,Sorghum,Tissue	98.8327	1099.91
2023-08-02_23h38m31s	14_03_r-root mean square	PNNL	Negative	MALDI	FTICR	NEDC	Sorghum	Plant	Tissue	Lipids_and_small_molecules	Negative,Lipids_and_small_molecules,MALDI,FTICR,Sorghum,Tissue	98.6505	1099.91
2023-08-02_23h37m41s	10_02_r-root mean square	PNNL	Negative	MALDI	FTICR	NEDC	Sorghum	Plant	Tissue	Lipids_and_small_molecules	Negative,Lipids_and_small_molecules,MALDI,FTICR,Sorghum,Tissue	101.208	1099.91
2023-08-02_23h36m51s	8_02_r-root mean square	PNNL	Negative	MALDI	FTICR	NEDC	Sorghum	Plant	Tissue	Lipids_and_small_molecules	Negative,Lipids_and_small_molecules,MALDI,FTICR,Sorghum,Tissue	98.8328	1099.96
2023-08-02_23h37m02s	8_03_r-root mean square	PNNL	Negative	MALDI	FTICR	NEDC	Sorghum	Plant	Tissue	Lipids_and_small_molecules	Negative,Lipids_and_small_molecules,MALDI,FTICR,Sorghum,Tissue	100.984	1099.91
2023-08-02_23h37m24s	10_01_r-root mean square	PNNL	Negative	MALDI	FTICR	NEDC	Sorghum	Plant	Tissue	Lipids_and_small_molecules	Negative,Lipids_and_small_molecules,MALDI,FTICR,Sorghum,Tissue	99.785	1099.91
2023-08-02_23h37m53s	10_03_r-root mean square	PNNL	Negative	MALDI	FTICR	NEDC	Sorghum	Plant	Tissue	Lipids_and_small_molecules	Negative,Lipids_and_small_molecules,MALDI,FTICR,Sorghum,Tissue	98.9039	1099.91
2023-08-02_23h36m30s	8_01_r-root mean square	PNNL	Negative	MALDI	FTICR	NEDC	Sorghum	Plant	Tissue	Lipids_and_small_molecules	Negative,Lipids_and_small_molecules,MALDI,FTICR,Sorghum,Tissue	98.6505	1099.97
2023-08-02_01h24m49s	20230731_dv_sauguinet_apeba_slide3-rms	PNNL	Positive	MALDI	FTICR	DHB	OTHER	Plant	Tissue	Lipids_and_small_molecules	Positive,Lipids_and_small_molecules,MALDI,FTICR,OTHER,Tissue	147.716	999.935
2023-08-01_19h03m48s	mouseliver_10umcmc-total ion count	None	Positive	MALDI	TOF	DHB	Mus musculus	Animal	Tissue	Lipids_and_small_molecules	Positive,Lipids_and_small_molecules,MALDI,TOF,Mus musculus,Tissue	300.012	1300
2023-08-01_19h05m28s	mouseliver_8um-total ion count	None	Positive	MALDI	TOF	DHB	Mus musculus	Animal	Tissue	Lipids_and_small_molecules	Positive,Lipids_and_small_molecules,MALDI,TOF,Mus musculus,Tissue	300.007	1300
2023-08-01_19h02m02s	mouseliver_10um-total ion count	None	Positive	MALDI	TOF	DHB	Mus musculus	Animal	Tissue	Lipids_and_small_molecules	Positive,Lipids_and_small_molecules,MALDI,TOF,Mus musculus,Tissue	300.012	1300
2023-08-01_19h06m20s	mouseliver_8umcmc-total ion count	None	Positive	MALDI	TOF	DHB	Mus musculus	Animal	Tissue	Lipids_and_small_molecules	Positive,Lipids_and_small_molecules,MALDI,TOF,Mus musculus,Tissue	300.009	1300
2023-08-01_08h47m46s	mouselung_ 10um_metnegre_dan-total ion count	None	Negative	MALDI	TOF	DAN	Mus musculus	Animal	Tissue	Lipids_and_small_molecules	Negative,Lipids_and_small_molecules,MALDI,TOF,Mus musculus,Tissue	75.0011	999.98
2023-08-01_08h36m40s	MPIMM_335_QE_P	MPI Bremen	Positive	MALDI	Orbitrap	DHAP	Mus musculus	Animal	Uncurated	Lipids_and_small_molecules	Positive,Lipids_and_small_molecules,MALDI,Orbitrap,Mus musculus,Uncurated	299.998	1199.99
2023-08-01_01h43m39s	s-2304-011725_6_s2_lip_neg_070723_bg	PNNL	Negative	MALDI	FTICR	NEDC	Homo sapiens	Animal	Tissue	Lipids_and_small_molecules	Negative,Lipids_and_small_molecules,MALDI,FTICR,Homo sapiens,Tissue	207.613	1099.99
2023-08-01_01h42m44s	s-2304-011725_5_s2_lip_neg_070723_bg	PNNL	Negative	MALDI	FTICR	NEDC	Homo sapiens	Animal	Tissue	Lipids_and_small_molecules	Negative,Lipids_and_small_molecules,MALDI,FTICR,Homo sapiens,Tissue	207.613	1099.99
2023-08-01_01h42m22s	s-2304-011725_2_s2_lip_neg_070723_bg	PNNL	Negative	MALDI	FTICR	NEDC	Homo sapiens	Animal	Tissue	Lipids_and_small_molecules	Negative,Lipids_and_small_molecules,MALDI,FTICR,Homo sapiens,Tissue	207.613	1099.99
2023-08-01_01h41m58s	s-2304-011725_1_s2_lip_neg_070723_bg	PNNL	Negative	MALDI	FTICR	NEDC	Homo sapiens	Animal	Tissue	Lipids_and_small_molecules	Negative,Lipids_and_small_molecules,MALDI,FTICR,Homo sapiens,Tissue	207.613	1099.99
2023-08-01_01h41m37s	s-2304-011724_4_s2_lip_neg_070723_bg	PNNL	Negative	MALDI	FTICR	NEDC	Homo sapiens	Animal	Tissue	Lipids_and_small_molecules	Negative,Lipids_and_small_molecules,MALDI,FTICR,Homo sapiens,Tissue	207.613	1099.99
2023-08-01_01h41m21s	s-2304-011724_3_s2_lip_neg_070723_bg	PNNL	Negative	MALDI	FTICR	NEDC	Homo sapiens	Animal	Tissue	Lipids_and_small_molecules	Negative,Lipids_and_small_molecules,MALDI,FTICR,Homo sapiens,Tissue	207.613	1099.99
2023-08-01_01h40m13s	s-2304-011724_1_s2_lip_neg_070723_bg	PNNL	Negative	MALDI	FTICR	NEDC	Homo sapiens	Animal	Tissue	Lipids_and_small_molecules	Negative,Lipids_and_small_molecules,MALDI,FTICR,Homo sapiens,Tissue	207.613	1099.99
2023-08-01_01h36m21s	s-2304-011723_5_s2_lip_neg_070723_bg	PNNL	Negative	MALDI	FTICR	NEDC	Homo sapiens	Animal	Tissue	Lipids_and_small_molecules	Negative,Lipids_and_small_molecules,MALDI,FTICR,Homo sapiens,Tissue	207.613	1099.99
2023-08-01_01h40m58s	s-2304-011724_2_s2_lip_neg_070723_bg	PNNL	Negative	MALDI	FTICR	NEDC	Homo sapiens	Animal	Tissue	Lipids_and_small_molecules	Negative,Lipids_and_small_molecules,MALDI,FTICR,Homo sapiens,Tissue	207.613	1099.99
2023-08-01_01h36m04s	s-2304-011723_4_s2_lip_neg_070723_bg	PNNL	Negative	MALDI	FTICR	NEDC	Homo sapiens	Animal	Tissue	Lipids_and_small_molecules	Negative,Lipids_and_small_molecules,MALDI,FTICR,Homo sapiens,Tissue	207.613	1099.99
2023-08-01_01h35m44s	s-2304-011723_3_s2_lip_neg_070723_bg	PNNL	Negative	MALDI	FTICR	NEDC	Homo sapiens	Animal	Tissue	Lipids_and_small_molecules	Negative,Lipids_and_small_molecules,MALDI,FTICR,Homo sapiens,Tissue	207.613	1099.99
2023-08-01_01h34m20s	qc_2_s2_lip_neg_070723_bg	PNNL	Negative	MALDI	FTICR	NEDC	Homo sapiens	Animal	Tissue	Lipids_and_small_molecules	Negative,Lipids_and_small_molecules,MALDI,FTICR,Homo sapiens,Tissue	207.613	1099.99
2023-08-01_01h35m23s	s-2304-011723_1_s2_lip_neg_070723_bg	PNNL	Negative	MALDI	FTICR	NEDC	Homo sapiens	Animal	Tissue	Lipids_and_small_molecules	Negative,Lipids_and_small_molecules,MALDI,FTICR,Homo sapiens,Tissue	207.613	1099.99
2023-08-01_00h46m50s	30day_7day_combined	PNNL	Negative	MALDI	FTICR	NEDC	OTHER	Fungi	Tissue	Lipids_and_small_molecules	Negative,Lipids_and_small_molecules,MALDI,FTICR,OTHER,Tissue	92.1357	699.984
2023-07-31_19h20m53s	30day_7day	PNNL	Negative	MALDI	FTICR	NEDC	OTHER	Fungi	Other	Lipids_and_small_molecules	Negative,Lipids_and_small_molecules,MALDI,FTICR,OTHER,Other	92.1357	699.984
2023-07-31_10h33m26s	MPIMM_334_QE_P	MPI Bremen	Positive	MALDI	Orbitrap	DHAP	Mus musculus	Animal	Uncurated	Lipids_and_small_molecules	Positive,Lipids_and_small_molecules,MALDI,Orbitrap,Mus musculus,Uncurated	299.999	1199.99
2023-07-31_07h24m15s	mouselung_ 10um_metneg_dan-total ion count	None	Negative	MALDI	TOF	DAN	Mus musculus	Animal	Tissue	Lipids_and_small_molecules	Negative,Lipids_and_small_molecules,MALDI,TOF,Mus musculus,Tissue	75.0023	999.99
2023-07-31_07h32m57s	mouselung_10um_metpos_dan-total ion count	None	Positive	MALDI	TOF	DAN	Mus musculus	Animal	Tissue	Lipids_and_small_molecules	Positive,Lipids_and_small_molecules,MALDI,TOF,Mus musculus,Tissue	75.0019	999.99
2023-07-28_19h36m06s	S-2206-008050_3_S3_SM_Neg_20230725_IT	UTHSA	Negative	MALDI	Orbitrap	DAN	Homo sapiens	Animal	Tissue	Lipids_and_small_molecules	Negative,Lipids_and_small_molecules,MALDI,Orbitrap,Homo sapiens,Tissue	70.0013	699.894
2023-07-28_19h39m39s	S-2206-008050_12_S3_SM_Neg_20230725_IT	UTHSA	Negative	MALDI	Orbitrap	DAN	Homo sapiens	Animal	Tissue	Lipids_and_small_molecules	Negative,Lipids_and_small_molecules,MALDI,Orbitrap,Homo sapiens,Tissue	70.0013	699.98
2023-07-28_19h37m08s	S-2206-008050_6_S3_SM_Neg_20230725_IT	UTHSA	Negative	MALDI	Orbitrap	DAN	Homo sapiens	Animal	Tissue	Lipids_and_small_molecules	Negative,Lipids_and_small_molecules,MALDI,Orbitrap,Homo sapiens,Tissue	70.0014	699.974
2023-07-28_19h38m30s	S-2206-008050_9_S3_SM_Neg_20230725_IT	UTHSA	Negative	MALDI	Orbitrap	DAN	Homo sapiens	Animal	Tissue	Lipids_and_small_molecules	Negative,Lipids_and_small_molecules,MALDI,Orbitrap,Homo sapiens,Tissue	70.0013	699.961
2023-07-28_19h35m12s	S-2203-016185_12_S3_SM_Neg_20230725_IT	UTHSA	Negative	MALDI	Orbitrap	DAN	Homo sapiens	Animal	Tissue	Lipids_and_small_molecules	Negative,Lipids_and_small_molecules,MALDI,Orbitrap,Homo sapiens,Tissue	70.0012	699.96
2023-07-28_19h32m45s	S-2203-016185_6_S3_SM_Neg_20230725_IT	UTHSA	Negative	MALDI	Orbitrap	DAN	Homo sapiens	Animal	Tissue	Lipids_and_small_molecules	Negative,Lipids_and_small_molecules,MALDI,Orbitrap,Homo sapiens,Tissue	70.0012	699.945
2023-07-28_19h34m04s	S-2203-016185_9_S3_SM_Neg_20230725_IT	UTHSA	Negative	MALDI	Orbitrap	DAN	Homo sapiens	Animal	Tissue	Lipids_and_small_molecules	Negative,Lipids_and_small_molecules,MALDI,Orbitrap,Homo sapiens,Tissue	70.0012	699.945
2023-07-28_19h31m59s	S-2105-008149_12_S3_SM_Neg_20230725_IT	UTHSA	Negative	MALDI	Orbitrap	DAN	Homo sapiens	Animal	Tissue	Lipids_and_small_molecules	Negative,Lipids_and_small_molecules,MALDI,Orbitrap,Homo sapiens,Tissue	70.0014	699.962
2023-07-28_19h29m16s	S-2105-008149_9_S3_SM_Neg_20230725_IT	UTHSA	Negative	MALDI	Orbitrap	DAN	Homo sapiens	Animal	Tissue	Lipids_and_small_molecules	Negative,Lipids_and_small_molecules,MALDI,Orbitrap,Homo sapiens,Tissue	70.0015	699.975
2023-07-28_19h32m20s	S-2203-016185_3_S3_SM_Neg_20230725_IT	UTHSA	Negative	MALDI	Orbitrap	DAN	Homo sapiens	Animal	Tissue	Lipids_and_small_molecules	Negative,Lipids_and_small_molecules,MALDI,Orbitrap,Homo sapiens,Tissue	70.0014	699.977
2023-07-28_19h27m29s	S-2105-008149_6_S3_SM_Neg_20230725_IT	UTHSA	Negative	MALDI	Orbitrap	DAN	Homo sapiens	Animal	Tissue	Lipids_and_small_molecules	Negative,Lipids_and_small_molecules,MALDI,Orbitrap,Homo sapiens,Tissue	70.0013	699.977
2023-07-28_19h26m04s	S-2105-008149_3_S3_SM_Neg_20230725_IT	UTHSA	Negative	MALDI	Orbitrap	DAN	Homo sapiens	Animal	Tissue	Lipids_and_small_molecules	Negative,Lipids_and_small_molecules,MALDI,Orbitrap,Homo sapiens,Tissue	70.0017	699.979
2023-07-28_19h22m48s	Ref-2210-005019_1_S3_SM_Neg_20230725_IT	UTHSA	Negative	MALDI	Orbitrap	DAN	Homo sapiens	Animal	Tissue	Lipids_and_small_molecules	Negative,Lipids_and_small_molecules,MALDI,Orbitrap,Homo sapiens,Tissue	70.0017	699.963
2023-07-28_19h24m32s	Ref-2210-005019_2_S3_SM_Neg_20230725_IT	UTHSA	Negative	MALDI	Orbitrap	DAN	Homo sapiens	Animal	Tissue	Lipids_and_small_molecules	Negative,Lipids_and_small_molecules,MALDI,Orbitrap,Homo sapiens,Tissue	70.0014	699.937
2023-07-28_17h21m49s	lung_10um_pos-total ion count	None	Positive	MALDI	TOF	DAN	Mus musculus	Animal	Tissue	Lipids_and_small_molecules	Positive,Lipids_and_small_molecules,MALDI,TOF,Mus musculus,Tissue	75.0019	999.99
2023-07-27_08h46m50s	MPIMM_333_QE_P	MPI Bremen	Positive	MALDI	Orbitrap	Norharmane	Mus musculus	Animal	Uncurated	Lipids_and_small_molecules	Positive,Lipids_and_small_molecules,MALDI,Orbitrap,Mus musculus,Uncurated	299.999	1199.99
2023-07-27_00h36m13s	8_01_r-root mean square	PNNL	Negative	MALDI	FTICR	NEDC	Sorghum	Plant	Tissue	Lipids_and_small_molecules	Negative,Lipids_and_small_molecules,MALDI,FTICR,Sorghum,Tissue	98.6505	1099.97
2023-07-26_19h38m23s	16_02_r	PNNL	Negative	MALDI	FTICR	NEDC	Sorghum	Plant	Tissue	Lipids_and_small_molecules	Negative,Lipids_and_small_molecules,MALDI,FTICR,Sorghum,Tissue	98.4931	1099.91
2023-07-26_19h38m49s	16_03_r	PNNL	Negative	MALDI	FTICR	NEDC	Sorghum	Plant	Tissue	Lipids_and_small_molecules	Negative,Lipids_and_small_molecules,MALDI,FTICR,Sorghum,Tissue	98.4811	1099.97
2023-07-26_19h38m11s	16_01_r	PNNL	Negative	MALDI	FTICR	NEDC	Sorghum	Plant	Tissue	Lipids_and_small_molecules	Negative,Lipids_and_small_molecules,MALDI,FTICR,Sorghum,Tissue	98.493	1099.91
2023-07-26_19h37m51s	14_03_r	PNNL	Negative	MALDI	FTICR	NEDC	Sorghum	Plant	Tissue	Lipids_and_small_molecules	Negative,Lipids_and_small_molecules,MALDI,FTICR,Sorghum,Tissue	98.6505	1099.91
2023-07-26_19h37m34s	14_02_r	PNNL	Negative	MALDI	FTICR	NEDC	Sorghum	Plant	Tissue	Lipids_and_small_molecules	Negative,Lipids_and_small_molecules,MALDI,FTICR,Sorghum,Tissue	98.8327	1099.91
2023-07-26_19h37m10s	14_01_r	PNNL	Negative	MALDI	FTICR	NEDC	Sorghum	Plant	Tissue	Lipids_and_small_molecules	Negative,Lipids_and_small_molecules,MALDI,FTICR,Sorghum,Tissue	98.6504	1099.91
2023-07-26_19h36m35s	10_03_r	PNNL	Negative	MALDI	FTICR	NEDC	Sorghum	Plant	Tissue	Lipids_and_small_molecules	Negative,Lipids_and_small_molecules,MALDI,FTICR,Sorghum,Tissue	98.9039	1099.91
2023-07-26_19h36m08s	10_02_r	PNNL	Negative	MALDI	FTICR	NEDC	Sorghum	Plant	Tissue	Lipids_and_small_molecules	Negative,Lipids_and_small_molecules,MALDI,FTICR,Sorghum,Tissue	98.9039	1099.91
2023-07-26_19h35m23s	8_03_r	PNNL	Negative	MALDI	FTICR	NEDC	Sorghum	Plant	Tissue	Lipids_and_small_molecules	Negative,Lipids_and_small_molecules,MALDI,FTICR,Sorghum,Tissue	98.6505	1099.91
2023-07-26_19h35m56s	10_01_r	PNNL	Negative	MALDI	FTICR	NEDC	Sorghum	Plant	Tissue	Lipids_and_small_molecules	Negative,Lipids_and_small_molecules,MALDI,FTICR,Sorghum,Tissue	98.9039	1099.91
2023-07-26_19h35m04s	8_02_r	PNNL	Negative	MALDI	FTICR	NEDC	Sorghum	Plant	Tissue	Lipids_and_small_molecules	Negative,Lipids_and_small_molecules,MALDI,FTICR,Sorghum,Tissue	98.8328	1099.96
2023-07-26_19h34m52s	8_01_r	PNNL	Negative	MALDI	FTICR	NEDC	Sorghum	Plant	Tissue	Lipids_and_small_molecules	Negative,Lipids_and_small_molecules,MALDI,FTICR,Sorghum,Tissue	98.6505	1099.97
2023-07-26_19h26m39s	16_02_n	PNNL	Negative	MALDI	FTICR	NEDC	Sorghum	Plant	Tissue	Lipids_and_small_molecules	Negative,Lipids_and_small_molecules,MALDI,FTICR,Sorghum,Tissue	98.6507	1099.9
2023-07-26_19h26m10s	16_01_n	PNNL	Negative	MALDI	FTICR	NEDC	Sorghum	Plant	Tissue	Lipids_and_small_molecules	Negative,Lipids_and_small_molecules,MALDI,FTICR,Sorghum,Tissue	98.8328	1099.96
2023-07-26_19h27m02s	16_03_n	PNNL	Negative	MALDI	FTICR	NEDC	Sorghum	Plant	Tissue	Lipids_and_small_molecules	Negative,Lipids_and_small_molecules,MALDI,FTICR,Sorghum,Tissue	98.2937	1099.91
2023-07-26_19h25m41s	14_03_n	PNNL	Negative	MALDI	FTICR	NEDC	Sorghum	Plant	Tissue	Lipids_and_small_molecules	Negative,Lipids_and_small_molecules,MALDI,FTICR,Sorghum,Tissue	98.8328	1099.9
2023-07-26_19h24m22s	10_02_n	PNNL	Negative	MALDI	FTICR	NEDC	Sorghum	Plant	Tissue	Lipids_and_small_molecules	Negative,Lipids_and_small_molecules,MALDI,FTICR,Sorghum,Tissue	98.6507	1099.89
2023-07-26_19h24m43s	10_03_n	PNNL	Negative	MALDI	FTICR	NEDC	Sorghum	Plant	Tissue	Lipids_and_small_molecules	Negative,Lipids_and_small_molecules,MALDI,FTICR,Sorghum,Tissue	98.6505	1099.9
2023-07-26_19h25m01s	14_01_n	PNNL	Negative	MALDI	FTICR	NEDC	Sorghum	Plant	Tissue	Lipids_and_small_molecules	Negative,Lipids_and_small_molecules,MALDI,FTICR,Sorghum,Tissue	98.6504	1099.9
2023-07-26_19h25m28s	14_02_n	PNNL	Negative	MALDI	FTICR	NEDC	Sorghum	Plant	Tissue	Lipids_and_small_molecules	Negative,Lipids_and_small_molecules,MALDI,FTICR,Sorghum,Tissue	98.6505	1099.9
2023-07-26_19h23m58s	10_01_n	PNNL	Negative	MALDI	FTICR	NEDC	Sorghum	Plant	Tissue	Lipids_and_small_molecules	Negative,Lipids_and_small_molecules,MALDI,FTICR,Sorghum,Tissue	98.8328	1099.9
2023-07-26_19h23m03s	8_02_n	PNNL	Negative	MALDI	FTICR	NEDC	Sorghum	Plant	Tissue	Lipids_and_small_molecules	Negative,Lipids_and_small_molecules,MALDI,FTICR,Sorghum,Tissue	98.6505	1099.89
2023-07-26_19h23m40s	8_03_n	PNNL	Negative	MALDI	FTICR	NEDC	Sorghum	Plant	Tissue	Lipids_and_small_molecules	Negative,Lipids_and_small_molecules,MALDI,FTICR,Sorghum,Tissue	98.8327	1099.9
2023-07-26_19h22m48s	8_01_n	PNNL	Negative	MALDI	FTICR	NEDC	Sorghum	Plant	Tissue	Lipids_and_small_molecules	Negative,Lipids_and_small_molecules,MALDI,FTICR,Sorghum,Tissue	98.8327	1099.89
2023-07-26_09h21m13s	MPIMM_332_QE_P	MPI Bremen	Positive	MALDI	Orbitrap	CHCA	Mus musculus	Animal	Uncurated	Small_molecules	Positive,Small_molecules,MALDI,Orbitrap,Mus musculus,Uncurated	49.9995	299.999
2023-07-25_13h27m14s	QEHF1_CC47_MouseKidney_A42-5_25um_288X383_3-5kv	ISAS-Lipidomics	Positive	MALDI	Orbitrap	DHB	Mus musculus	Animal	Tissue	Lipids_and_small_molecules	Positive,Lipids_and_small_molecules,MALDI,Orbitrap,Mus musculus,Tissue	499.998	1200
2023-07-25_08h50m21s	2023_07_24_Mouse_Testis_chca-TIC	MCF-Pasteurâ™¥	Positive	MALDI	TOF	CHCA	Mus musculus	Animal	Tissue	Lipids_and_small_molecules	Positive,Lipids_and_small_molecules,MALDI,TOF,Mus musculus,Tissue	300.014	1300
2023-07-25_08h29m36s	MPIMM_331_QE_P	MPI Bremen	Positive	MALDI	Orbitrap	CHCA	Mus musculus	Animal	Uncurated	Lipids_and_small_molecules	Positive,Lipids_and_small_molecules,MALDI,Orbitrap,Mus musculus,Uncurated	299.998	1199.99
2023-07-22_09h50m03s	MPIMM_330_QE_P	MPI Bremen	Negative	MALDI	Orbitrap	DAN	Mus musculus	Animal	Uncurated	Small_molecules	Negative,Small_molecules,MALDI,Orbitrap,Mus musculus,Uncurated	49.9996	299.996
2023-07-21_16h56m10s	MPIMM_329_QE_P	MPI Bremen	Negative	MALDI	Orbitrap	DAN	Mus musculus	Animal	Uncurated	Lipids_and_small_molecules	Negative,Lipids_and_small_molecules,MALDI,Orbitrap,Mus musculus,Uncurated	299.996	1199.97
2023-07-20_22h55m52s	S-2101-003289_12_S3_SM_Neg_20230717_IT	UTHSA	Negative	MALDI	Orbitrap	DAN	Homo sapiens	Animal	Tissue	Lipids_and_small_molecules	Negative,Lipids_and_small_molecules,MALDI,Orbitrap,Homo sapiens,Tissue	70.001	699.495
2023-07-20_22h49m30s	S-2101-003289_9_S3_SM_Neg_20230717_IT	UTHSA	Negative	MALDI	Orbitrap	DAN	Homo sapiens	Animal	Tissue	Lipids_and_small_molecules	Negative,Lipids_and_small_molecules,MALDI,Orbitrap,Homo sapiens,Tissue	70.0013	699.598
2023-07-20_22h46m25s	S-2101-003289_6_S3_SM_Neg_20230717_IT	UTHSA	Negative	MALDI	Orbitrap	DAN	Homo sapiens	Animal	Tissue	Lipids_and_small_molecules	Negative,Lipids_and_small_molecules,MALDI,Orbitrap,Homo sapiens,Tissue	70.0014	699.512
2023-07-20_22h44m41s	S-2101-003289_3_S3_SM_Neg_20230717_IT	UTHSA	Negative	MALDI	Orbitrap	DAN	Homo sapiens	Animal	Tissue	Lipids_and_small_molecules	Negative,Lipids_and_small_molecules,MALDI,Orbitrap,Homo sapiens,Tissue	70.002	699.496
2023-07-20_22h43m28s	S-2006-001901_12_S3_SM_Neg_20230717_IT	UTHSA	Negative	MALDI	Orbitrap	DAN	Homo sapiens	Animal	Tissue	Lipids_and_small_molecules	Negative,Lipids_and_small_molecules,MALDI,Orbitrap,Homo sapiens,Tissue	70.0009	699.713
2023-07-20_22h42m52s	S-2006-001901_9_S3_SM_Neg_20230717_IT	UTHSA	Negative	MALDI	Orbitrap	DAN	Homo sapiens	Animal	Tissue	Lipids_and_small_molecules	Negative,Lipids_and_small_molecules,MALDI,Orbitrap,Homo sapiens,Tissue	70.001	699.496
2023-07-20_22h42m04s	S-2006-001901_6_S3_SM_Neg_20230717_IT	UTHSA	Negative	MALDI	Orbitrap	DAN	Homo sapiens	Animal	Tissue	Lipids_and_small_molecules	Negative,Lipids_and_small_molecules,MALDI,Orbitrap,Homo sapiens,Tissue	70.0011	699.537
2023-07-20_22h41m29s	S-2006-001901_3_S3_SM_Neg_20230717_IT	UTHSA	Negative	MALDI	Orbitrap	DAN	Homo sapiens	Animal	Tissue	Lipids_and_small_molecules	Negative,Lipids_and_small_molecules,MALDI,Orbitrap,Homo sapiens,Tissue	70.003	699.495
2023-07-20_22h39m40s	Ref-2210-005019_2_S3_SM_Neg_20230717_IT	UTHSA	Negative	MALDI	Orbitrap	DAN	Homo sapiens	Animal	Tissue	Lipids_and_small_molecules	Negative,Lipids_and_small_molecules,MALDI,Orbitrap,Homo sapiens,Tissue	70.0015	699.496
2023-07-20_22h38m31s	Ref-2210-005019_1_S3_SM_Neg_20230717_IT	UTHSA	Negative	MALDI	Orbitrap	DAN	Homo sapiens	Animal	Tissue	Lipids_and_small_molecules	Negative,Lipids_and_small_molecules,MALDI,Orbitrap,Homo sapiens,Tissue	70.002	699.495
2022-11-15_19h07m37s	11092022_meredith_slide1	PNNL	Positive	MALDI	FTICR	DHB	Sorghum	Plant	Tissue	Lipids_and_small_molecules	Positive,Lipids_and_small_molecules,MALDI,FTICR,Sorghum,Tissue	85.9872	899.997
2022-12-03_22h33m19s	20223011_rks_apeba_meredith_test	PNNL	Positive	MALDI	FTICR	DHB	Sorghum	Plant	Tissue	Lipids_and_small_molecules	Positive,Lipids_and_small_molecules,MALDI,FTICR,Sorghum,Tissue	116.106	1499.93
2023-07-20_16h42m20s	MPIMM_328_QE_P	MPI Bremen	Negative	MALDI	Orbitrap	DAN	OTHER	Plant	Tissue	Lipids_and_small_molecules	Negative,Lipids_and_small_molecules,MALDI,Orbitrap,OTHER,Tissue	69.9995	999.987
2023-07-20_13h27m10s	20220804_HD_MALDI_NEG_RES_VBH_ETOH1	None	Negative	MALDI	TOF	9AA	N/A	N/A	Uncurated	Lipids_and_small_molecules	Negative,Lipids_and_small_molecules,MALDI,TOF,N/A,Uncurated	50.0009	1200.35
2023-07-20_12h23m45s	QEHF1_CC46_MouseBrain_A42-5_15um_60x60_3-5kV	ISAS-Lipidomics	Positive	MALDI	Orbitrap	DHB	Mus musculus	Animal	Uncurated	Lipids_and_small_molecules	Positive,Lipids_and_small_molecules,MALDI,Orbitrap,Mus musculus,Uncurated	499.999	1199.99
2023-07-20_12h22m29s	QEHF1_CC46_MouseBrain_A42-5_10um_60x60_3-5kV	ISAS-Lipidomics	Positive	MALDI	Orbitrap	DHB	Mus musculus	Animal	Uncurated	Lipids_and_small_molecules	Positive,Lipids_and_small_molecules,MALDI,Orbitrap,Mus musculus,Uncurated	499.998	1199.97
2023-07-20_12h21m52s	QEHF1_CC46_MouseBrain_A42-5_5um_60x60_3-5kV	ISAS-Lipidomics	Positive	MALDI	Orbitrap	DHB	Mus musculus	Animal	Uncurated	Lipids_and_small_molecules	Positive,Lipids_and_small_molecules,MALDI,Orbitrap,Mus musculus,Uncurated	499.998	1199.97
2023-07-20_12h21m11s	QEHF1_CC46_MouseBrain_A42-5_3um_60x60_3-5kV	ISAS-Lipidomics	Positive	MALDI	Orbitrap	DHB	Mus musculus	Animal	Uncurated	Lipids_and_small_molecules	Positive,Lipids_and_small_molecules,MALDI,Orbitrap,Mus musculus,Uncurated	499.999	1199.97
2023-07-20_12h13m42s	20220728_HD_MALDI_NEG_RES_VBH_TFA1	None	Negative	MALDI	TOF	9AA	N/A	N/A	Uncurated	Lipids_and_small_molecules	Negative,Lipids_and_small_molecules,MALDI,TOF,N/A,Uncurated	49.9887	1200.28
2023-01-17_17h36m02s	20230112_rks_meredith_positive	PNNL	Positive	MALDI	FTICR	DHB	Sorghum	Plant	Tissue	Lipids_and_small_molecules	Positive,Lipids_and_small_molecules,MALDI,FTICR,Sorghum,Tissue	85.9873	900
2023-07-20_00h25m29s	20230710_KZ_Mt_d_plus_f3_15micron	PNNL	Positive	MALDI	Orbitrap	DHAP	OTHER	Plant	Tissue	Lipids	Positive,Lipids,MALDI,Orbitrap,OTHER,Tissue	600	2000
2023-02-07_02h05m19s	2023_02_01_rks_meredith_nedc	PNNL	Negative	MALDI	FTICR	NEDC	Sorghum	Plant	Tissue	Lipids_and_small_molecules	Negative,Lipids_and_small_molecules,MALDI,FTICR,Sorghum,Tissue	98.4932	1099.75
2023-07-20_00h12m01s	20230710_KZ_Mt_d_plus_f1_15micron	PNNL	Positive	MALDI	Orbitrap	DHAP	OTHER	Plant	Tissue	Lipids	Positive,Lipids,MALDI,Orbitrap,OTHER,Tissue	600	2000
2023-07-20_00h13m17s	20230710_KZ_Mt_d_plus_f2_15micron	PNNL	Positive	MALDI	Orbitrap	DHAP	OTHER	Plant	Tissue	Lipids	Positive,Lipids,MALDI,Orbitrap,OTHER,Tissue	600	2000
2022-09-20_23h28m27s	2022_09_06_rks_cole_neg_low_	PNNL	Negative	MALDI	FTICR	NEDC	Sorghum	Plant	Tissue	Lipids_and_small_molecules	Negative,Lipids_and_small_molecules,MALDI,FTICR,Sorghum,Tissue	98.515	1099.98
2022-09-27_21h02m52s	20220916_dv_cole_pos_lowmz	PNNL	Positive	MALDI	FTICR	NEDC	Sorghum	Plant	Tissue	Lipids_and_small_molecules	Positive,Lipids_and_small_molecules,MALDI,FTICR,Sorghum,Tissue	98.2871	999.703
2022-09-12_20h58m17s	2022_09_06_rks_cole_neg_highmass_	PNNL	Negative	MALDI	FTICR	NEDC	Sorghum	Plant	Tissue	Lipids_and_small_molecules	Negative,Lipids_and_small_molecules,MALDI,FTICR,Sorghum,Tissue	147.967	1099.97
2022-09-27_21h53m17s	20220916_dv_cole_pos_highmz	PNNL	Positive	MALDI	FTICR	NEDC	Sorghum	Plant	Tissue	Lipids_and_small_molecules	Positive,Lipids_and_small_molecules,MALDI,FTICR,Sorghum,Tissue	203.052	1199.64
2023-07-19_11h45m37s	20220726_HD_MALDI_NEG_RES_VBH_MEOH1	National Physical Laboratory	Negative	MALDI	TOF	9AA	N/A	N/A	Uncurated	Lipids_and_small_molecules	Negative,Lipids_and_small_molecules,MALDI,TOF,N/A,Uncurated	49.9894	1200.32
2023-07-19_11h29m39s	QEHF1_MW01_MouseBrain_A42-5_50um_130x229_3-5kV	ISAS-Lipidomics	Positive	MALDI	Orbitrap	DHB	Mus musculus	Animal	Uncurated	Lipids_and_small_molecules	Positive,Lipids_and_small_molecules,MALDI,Orbitrap,Mus musculus,Uncurated	499.999	1199.99
2023-07-18_11h56m13s	QEHF1_CC44_MouseBrain_A42-5_10um_60x60_3-5kV	ISAS-Lipidomics	Positive	MALDI	Orbitrap	DHB	Mus musculus	Animal	Tissue	Lipids_and_small_molecules	Positive,Lipids_and_small_molecules,MALDI,Orbitrap,Mus musculus,Tissue	500	1199.98
2023-07-18_11h54m33s	QEHF1_CC44_MouseBrain_A42-5_5um_60x60_3-5kV	ISAS-Lipidomics	Positive	MALDI	Orbitrap	DHB	Mus musculus	Animal	Uncurated	Lipids_and_small_molecules	Positive,Lipids_and_small_molecules,MALDI,Orbitrap,Mus musculus,Uncurated	499.997	1199.95
2023-07-18_11h53m52s	QEHF1_CC44_MouseBrain_A42-5_5um_60x60_3-5kV	ISAS-Lipidomics	Positive	MALDI	Orbitrap	DHB	Mus musculus	Animal	Uncurated	Lipids_and_small_molecules	Positive,Lipids_and_small_molecules,MALDI,Orbitrap,Mus musculus,Uncurated	499.997	1199.95
2023-07-17_17h36m49s	QEHF1_CC44_MouseBrain_A42-5_60x60_3-5kV	ISAS-Lipidomics	Positive	MALDI	Orbitrap	DHB	Mus musculus	Animal	Tissue	Lipids_and_small_molecules	Positive,Lipids_and_small_molecules,MALDI,Orbitrap,Mus musculus,Tissue	499.997	1199.99
2023-07-14_23h53m32s	qc_1_s2_lip_neg_070723_bg	PNNL	Negative	MALDI	FTICR	NEDC	Homo sapiens	Animal	Tissue	Lipids_and_small_molecules	Negative,Lipids_and_small_molecules,MALDI,FTICR,Homo sapiens,Tissue	207.613	1099.99
2023-07-14_19h24m23s	20230703_dv_medicago_buff_fungy_neg_met	PNNL	Negative	MALDI	FTICR	NEDC	OTHER	Plant	Tissue	Lipids_and_small_molecules	Negative,Lipids_and_small_molecules,MALDI,FTICR,OTHER,Tissue	98.6505	1099.98
2023-07-14_19h23m58s	20230703_dv_medicago_buff_fungy_pos_met	PNNL	Positive	MALDI	FTICR	DHB	OTHER	Plant	Tissue	Lipids_and_small_molecules	Positive,Lipids_and_small_molecules,MALDI,FTICR,OTHER,Tissue	98.9951	999.983
2023-07-14_19h22m37s	20230703_dv_medicago_buff_fungy_neg_lipids	PNNL	Negative	MALDI	FTICR	NEDC	OTHER	Plant	Tissue	Lipids_and_small_molecules	Negative,Lipids_and_small_molecules,MALDI,FTICR,OTHER,Tissue	202.876	1100
2023-07-14_19h23m02s	20230703_dv_medicago_buff_fungy_pos_lipids	PNNL	Positive	MALDI	FTICR	DHB	OTHER	Plant	Tissue	Lipids_and_small_molecules	Positive,Lipids_and_small_molecules,MALDI,FTICR,OTHER,Tissue	207.113	1198.52
2023-07-14_16h49m20s	MPIMM_325_QE_P	MPI Bremen	Positive	MALDI	Orbitrap	DHB	Mus musculus	Animal	Uncurated	Small_molecules	Positive,Small_molecules,MALDI,Orbitrap,Mus musculus,Uncurated	50	300.001
2023-07-14_09h44m27s	12-6-6h-2 50um DHB+ range 80_1200 pixel 163_263	None	Positive	MALDI	Orbitrap	DHAP	Mus musculus	Animal	Uncurated	Lipids_and_small_molecules	Positive,Lipids_and_small_molecules,MALDI,Orbitrap,Mus musculus,Uncurated	80.0003	1199.96
2023-07-14_09h09m42s	12-6-6h-2 50um DHB+ range 80_1200 pixel 163_263	None	Positive	MALDI	Orbitrap	DHAP	Mus musculus	Animal	Uncurated	Lipids_and_small_molecules	Positive,Lipids_and_small_molecules,MALDI,Orbitrap,Mus musculus,Uncurated	80.0003	1199.96
2023-07-13_17h22m37s	s-2304-011725_6_s1_lip_pos_070723_bg	PNNL	Positive	MALDI	FTICR	DHB	Homo sapiens	Animal	Tissue	Lipids_and_small_molecules	Positive,Lipids_and_small_molecules,MALDI,FTICR,Homo sapiens,Tissue	222.163	1199.67
2023-07-13_17h22m16s	s-2304-011725_5_s1_lip_pos_070723_bg	PNNL	Positive	MALDI	FTICR	DHB	Homo sapiens	Animal	Tissue	Lipids_and_small_molecules	Positive,Lipids_and_small_molecules,MALDI,FTICR,Homo sapiens,Tissue	202.91	1199.69
2023-07-13_17h20m05s	s-2304-011725_3_s1_lip_pos_070723_bg	PNNL	Positive	MALDI	FTICR	DHB	Homo sapiens	Animal	Tissue	Lipids_and_small_molecules	Positive,Lipids_and_small_molecules,MALDI,FTICR,Homo sapiens,Tissue	202.91	1199.69
2023-07-13_17h19m23s	s-2304-011724_5_s1_lip_pos_070723_bg	PNNL	Positive	MALDI	FTICR	DHB	Homo sapiens	Animal	Tissue	Lipids_and_small_molecules	Positive,Lipids_and_small_molecules,MALDI,FTICR,Homo sapiens,Tissue	202.91	1199.66
2023-07-13_17h20m28s	s-2304-011725_4_s1_lip_pos_070723_bg	PNNL	Positive	MALDI	FTICR	DHB	Homo sapiens	Animal	Tissue	Lipids_and_small_molecules	Positive,Lipids_and_small_molecules,MALDI,FTICR,Homo sapiens,Tissue	224.525	1198.51
2023-07-13_17h19m44s	s-2304-011725_2_s1_lip_pos_070723_bg	PNNL	Positive	MALDI	FTICR	DHB	Homo sapiens	Animal	Tissue	Lipids_and_small_molecules	Positive,Lipids_and_small_molecules,MALDI,FTICR,Homo sapiens,Tissue	235.179	1198.5
2023-07-13_17h18m59s	s-2304-011724_4_s1_lip_pos_070723_bg	PNNL	Positive	MALDI	FTICR	DHB	Homo sapiens	Animal	Tissue	Lipids_and_small_molecules	Positive,Lipids_and_small_molecules,MALDI,FTICR,Homo sapiens,Tissue	222.163	1198.52
2023-07-13_17h18m39s	s-2304-011724_3_s1_lip_pos_070723_bg	PNNL	Positive	MALDI	FTICR	DHB	Homo sapiens	Animal	Tissue	Lipids_and_small_molecules	Positive,Lipids_and_small_molecules,MALDI,FTICR,Homo sapiens,Tissue	202.91	1199.69
2023-07-13_17h15m16s	s-2304-011724_1_s1_lip_pos_070723_bg	PNNL	Positive	MALDI	FTICR	DHB	Homo sapiens	Animal	Tissue	Lipids_and_small_molecules	Positive,Lipids_and_small_molecules,MALDI,FTICR,Homo sapiens,Tissue	222.146	1199.71
2023-07-13_17h16m07s	s-2304-011724_2_s1_lip_pos_070723_bg	PNNL	Positive	MALDI	FTICR	DHB	Homo sapiens	Animal	Tissue	Lipids_and_small_molecules	Positive,Lipids_and_small_molecules,MALDI,FTICR,Homo sapiens,Tissue	222.147	1198.54
2023-07-13_17h14m49s	s-2304-011723_5_s1_lip_pos_070723_bg	PNNL	Positive	MALDI	FTICR	DHB	Homo sapiens	Animal	Tissue	Lipids_and_small_molecules	Positive,Lipids_and_small_molecules,MALDI,FTICR,Homo sapiens,Tissue	230.248	1198.51
2023-07-13_17h13m38s	s-2304-011723_2_s1_lip_pos_070723_bg	PNNL	Positive	MALDI	FTICR	DHB	Homo sapiens	Animal	Tissue	Lipids_and_small_molecules	Positive,Lipids_and_small_molecules,MALDI,FTICR,Homo sapiens,Tissue	224.142	1198.52
2023-07-13_17h14m22s	s-2304-011723_4_s1_lip_pos_070723_bg	PNNL	Positive	MALDI	FTICR	DHB	Homo sapiens	Animal	Tissue	Lipids_and_small_molecules	Positive,Lipids_and_small_molecules,MALDI,FTICR,Homo sapiens,Tissue	222.163	1199.71
2023-07-13_17h06m09s	qc_2_s1_lip_pos_070723_bg	PNNL	Positive	MALDI	FTICR	DHB	Homo sapiens	Animal	Tissue	Lipids_and_small_molecules	Positive,Lipids_and_small_molecules,MALDI,FTICR,Homo sapiens,Tissue	222.029	1198.5
2023-07-13_17h10m10s	s-2304-011723_1_s1_lip_pos_070723_bg	PNNL	Positive	MALDI	FTICR	DHB	Homo sapiens	Animal	Tissue	Lipids_and_small_molecules	Positive,Lipids_and_small_molecules,MALDI,FTICR,Homo sapiens,Tissue	224.142	1198.52
2023-07-13_17h05m08s	qc_1_s1_lip_pos_070723_bg	PNNL	Positive	MALDI	FTICR	DHB	Homo sapiens	Animal	Tissue	Lipids_and_small_molecules	Positive,Lipids_and_small_molecules,MALDI,FTICR,Homo sapiens,Tissue	222.163	1198.52
2023-07-13_09h06m25s	MPIMM_323_QE_P	MPI Bremen	Positive	MALDI	Orbitrap	DHB	Mus musculus	Animal	Uncurated	Lipids_and_small_molecules	Positive,Lipids_and_small_molecules,MALDI,Orbitrap,Mus musculus,Uncurated	300.002	1199.99
2023-06-21_22h13m45s	control_day 5_slice 3	PNNL	Negative	MALDI	FTICR	NEDC	Mus musculus	Animal	Tissue	Lipids_and_small_molecules	Negative,Lipids_and_small_molecules,MALDI,FTICR,Mus musculus,Tissue	147.562	1099.98
2023-06-21_22h13m29s	control_day 5_slice 2	PNNL	Negative	MALDI	FTICR	NEDC	Mus musculus	Animal	Tissue	Lipids_and_small_molecules	Negative,Lipids_and_small_molecules,MALDI,FTICR,Mus musculus,Tissue	147.906	1099.97
2023-07-12_18h34m49s	S-2203-016038_12_S3_SM_Neg_20230710_IT	UTHSA	Negative	MALDI	Orbitrap	DAN	Homo sapiens	Animal	Tissue	Lipids_and_small_molecules	Negative,Lipids_and_small_molecules,MALDI,Orbitrap,Homo sapiens,Tissue	70.0012	699.494
2023-07-12_18h37m52s	Ref-S-2210-005019_2_S3_SM_Neg_20230710_IT	UTHSA	Negative	MALDI	Orbitrap	DAN	Homo sapiens	Animal	Tissue	Lipids_and_small_molecules	Negative,Lipids_and_small_molecules,MALDI,Orbitrap,Homo sapiens,Tissue	70.0012	699.495
2023-07-12_18h37m13s	Ref-S-2210-005019_1_S3_SM_Neg_20230710_IT	UTHSA	Negative	MALDI	Orbitrap	DAN	Homo sapiens	Animal	Tissue	Lipids_and_small_molecules	Negative,Lipids_and_small_molecules,MALDI,Orbitrap,Homo sapiens,Tissue	70.0012	699.954
2023-07-12_18h34m10s	S-2203-016038_9_S3_SM_Neg_20230710_IT	UTHSA	Negative	MALDI	Orbitrap	DAN	Homo sapiens	Animal	Tissue	Lipids_and_small_molecules	Negative,Lipids_and_small_molecules,MALDI,Orbitrap,Homo sapiens,Tissue	70.0008	699.497
2023-07-12_15h48m48s	S-2203-016038_6_S3_SM_Neg_20230710_IT	UTHSA	Negative	MALDI	Orbitrap	DAN	Homo sapiens	Animal	Tissue	Lipids_and_small_molecules	Negative,Lipids_and_small_molecules,MALDI,Orbitrap,Homo sapiens,Tissue	70.0009	699.495
2023-07-12_15h46m55s	S-2203-016038_3_S3_SM_Neg_20230710_IT	UTHSA	Negative	MALDI	Orbitrap	DAN	Homo sapiens	Animal	Tissue	Lipids_and_small_molecules	Negative,Lipids_and_small_molecules,MALDI,Orbitrap,Homo sapiens,Tissue	70.0009	699.496
2023-07-12_15h45m25s	S-2109-011411_12_S3_SM_Neg_20230710_IT	UTHSA	Negative	MALDI	Orbitrap	DAN	Homo sapiens	Animal	Tissue	Lipids_and_small_molecules	Negative,Lipids_and_small_molecules,MALDI,Orbitrap,Homo sapiens,Tissue	70.0008	699.977
2023-07-12_15h42m21s	S-2109-011411_6_S3_SM_Neg_20230710_IT	UTHSA	Negative	MALDI	Orbitrap	DAN	Homo sapiens	Animal	Tissue	Lipids_and_small_molecules	Negative,Lipids_and_small_molecules,MALDI,Orbitrap,Homo sapiens,Tissue	70.0008	699.495
2023-07-12_15h43m31s	S-2109-011411_9_S3_SM_Neg_20230710_IT	UTHSA	Negative	MALDI	Orbitrap	DAN	Homo sapiens	Animal	Tissue	Lipids_and_small_molecules	Negative,Lipids_and_small_molecules,MALDI,Orbitrap,Homo sapiens,Tissue	70.0007	699.523
2023-07-12_15h41m42s	S-2107-015088_12_S3_SM_Neg_20230710_IT	UTHSA	Negative	MALDI	Orbitrap	DAN	Homo sapiens	Animal	Tissue	Lipids_and_small_molecules	Negative,Lipids_and_small_molecules,MALDI,Orbitrap,Homo sapiens,Tissue	70.0007	699.911
2023-07-12_14h57m21s	230612_SK_NEDC_7mg_MALDI_1pt79_50um_7pt88torr_atm_pressure_HEARThomogenate_AMP	ISAS	Negative	MALDI	Orbitrap	NEDC	Mus musculus	Animal	Tissue	Lipids_and_small_molecules	Negative,Lipids_and_small_molecules,MALDI,Orbitrap,Mus musculus,Tissue	50.0001	549.967
2023-07-12_10h05m29s	QEHF1_CC43_MouseBrain_A42-5_50um_209X246_3-5kv	ISAS-Lipidomics	Positive	MALDI	Orbitrap	DHB	Mus musculus	Animal	Tissue	Lipids_and_small_molecules	Positive,Lipids_and_small_molecules,MALDI,Orbitrap,Mus musculus,Tissue	499.996	1199.99
2023-07-12_00h11m17s	S-2109-011411_3_S3_SM_Neg_20230710_IT	UTHSA	Negative	MALDI	Orbitrap	DAN	Homo sapiens	Animal	Tissue	Lipids_and_small_molecules	Negative,Lipids_and_small_molecules,MALDI,Orbitrap,Homo sapiens,Tissue	70.0009	699.494
2023-07-12_00h00m38s	S-2107-015088_9_S3_SM_Neg_20230710_IT	UTHSA	Negative	MALDI	Orbitrap	DAN	Homo sapiens	Animal	Tissue	Lipids_and_small_molecules	Negative,Lipids_and_small_molecules,MALDI,Orbitrap,Homo sapiens,Tissue	70.0009	699.734
2023-07-11_23h49m25s	S-2107-015088_6_S3_SM_Neg_20230710_IT	UTHSA	Negative	MALDI	Orbitrap	DAN	Homo sapiens	Animal	Tissue	Lipids_and_small_molecules	Negative,Lipids_and_small_molecules,MALDI,Orbitrap,Homo sapiens,Tissue	70.0008	699.497
2023-07-11_23h46m54s	S-2107-015088_3_S3_SM_Neg_20230710_IT	UTHSA	Negative	MALDI	Orbitrap	DAN	Homo sapiens	Animal	Tissue	Lipids_and_small_molecules	Negative,Lipids_and_small_molecules,MALDI,Orbitrap,Homo sapiens,Tissue	70.0009	699.497
2023-07-11_17h34m40s	cell-danhcl-neg-m1-10um-01	SIMM-MSI	Negative	MALDI	TOF	DAN	N/A	N/A	Tissue	Lipids_and_small_molecules	Negative,Lipids_and_small_molecules,MALDI,TOF,N/A,Tissue	50.0423	1198.11
2019-06-21_08h59m52s	MPIMM_154_QE_P_SGR_CF	MPI Bremen	Positive	MALDI	Orbitrap	DHAP	OTHER	Plant	Uncurated	Lipids_and_small_molecules	Positive,Lipids_and_small_molecules,MALDI,Orbitrap,OTHER,Uncurated	49.9997	749.999
2023-07-11_11h49m15s	230612_SK_NEDC_7mg_MALDI_1pt79_50um_7pt88torr_atm_pressure_HEARThomogenate_CITRICACID	ISAS	Negative	MALDI	Orbitrap	NEDC	Mus musculus	Animal	Tissue	Lipids_and_small_molecules	Negative,Lipids_and_small_molecules,MALDI,Orbitrap,Mus musculus,Tissue	50	549.971
2023-07-11_10h44m26s	QEHF1_CC42_MouseKidney_A42-5_10um_300X300_3-5kv	ISAS-Lipidomics	Positive	MALDI	Orbitrap	DHB	Mus musculus	Animal	Tissue	Lipids_and_small_molecules	Positive,Lipids_and_small_molecules,MALDI,Orbitrap,Mus musculus,Tissue	499.997	1199.99
2023-07-10_19h21m02s	topde3#1-root mean square	PNNL	Positive	MALDI	FTICR	DHB	Populus	Plant	Tissue	Lipids_and_small_molecules	Positive,Lipids_and_small_molecules,MALDI,FTICR,Populus,Tissue	147.717	999.938
2023-07-10_19h19m59s	topde1#2-root mean square	PNNL	Positive	MALDI	FTICR	DHB	Populus	Plant	Tissue	Lipids_and_small_molecules	Positive,Lipids_and_small_molecules,MALDI,FTICR,Populus,Tissue	147.717	999.95
2023-07-10_19h19m14s	topd4#3-root mean square	PNNL	Positive	MALDI	FTICR	DHB	Populus	Plant	Tissue	Lipids_and_small_molecules	Positive,Lipids_and_small_molecules,MALDI,FTICR,Populus,Tissue	147.716	999.908
2023-07-10_19h19m37s	topd6#3-root mean square	PNNL	Positive	MALDI	FTICR	DHB	Populus	Plant	Tissue	Lipids_and_small_molecules	Positive,Lipids_and_small_molecules,MALDI,FTICR,Populus,Tissue	147.716	999.942
2023-07-10_19h18m36s	topd1#2-root mean square	PNNL	Positive	MALDI	FTICR	DHB	Populus	Plant	Tissue	Lipids_and_small_molecules	Positive,Lipids_and_small_molecules,MALDI,FTICR,Populus,Tissue	147.716	999.95
2023-07-10_19h19m01s	topd3#3-root mean square	PNNL	Positive	MALDI	FTICR	DHB	Populus	Plant	Tissue	Lipids_and_small_molecules	Positive,Lipids_and_small_molecules,MALDI,FTICR,Populus,Tissue	148.055	999.946
2023-07-10_19h15m10s	topce5#2-root mean square	PNNL	Positive	MALDI	FTICR	DHB	Populus	Plant	Tissue	Lipids_and_small_molecules	Positive,Lipids_and_small_molecules,MALDI,FTICR,Populus,Tissue	147.716	999.919
2023-07-10_19h14m46s	topce4#3-root mean square	PNNL	Positive	MALDI	FTICR	DHB	Populus	Plant	Tissue	Lipids_and_small_molecules	Positive,Lipids_and_small_molecules,MALDI,FTICR,Populus,Tissue	147.716	999.919
2023-07-10_19h14m19s	topce2#2-root mean square	PNNL	Positive	MALDI	FTICR	DHB	Populus	Plant	Tissue	Lipids_and_small_molecules	Positive,Lipids_and_small_molecules,MALDI,FTICR,Populus,Tissue	147.716	999.973
2023-07-10_19h13m35s	topc6#2-root mean square	PNNL	Positive	MALDI	FTICR	DHB	Populus	Plant	Tissue	Lipids_and_small_molecules	Positive,Lipids_and_small_molecules,MALDI,FTICR,Populus,Tissue	147.716	999.965
2023-07-10_19h13m57s	topce1#2-root mean square	PNNL	Positive	MALDI	FTICR	DHB	Populus	Plant	Tissue	Lipids_and_small_molecules	Positive,Lipids_and_small_molecules,MALDI,FTICR,Populus,Tissue	147.716	999.946
2023-07-10_19h12m56s	topc4#1-root mean square	PNNL	Positive	MALDI	FTICR	DHB	Populus	Plant	Tissue	Lipids_and_small_molecules	Positive,Lipids_and_small_molecules,MALDI,FTICR,Populus,Tissue	147.716	999.942
2023-07-10_19h12m22s	topc3#2-root mean square	PNNL	Positive	MALDI	FTICR	DHB	Populus	Plant	Tissue	Lipids_and_small_molecules	Positive,Lipids_and_small_molecules,MALDI,FTICR,Populus,Tissue	147.716	999.95
2023-07-10_19h11m44s	midde4#2-root mean square	PNNL	Positive	MALDI	FTICR	DHB	Populus	Plant	Tissue	Lipids_and_small_molecules	Positive,Lipids_and_small_molecules,MALDI,FTICR,Populus,Tissue	147.716	999.988
2023-07-10_19h12m08s	topc2#2-root mean square	PNNL	Positive	MALDI	FTICR	DHB	Populus	Plant	Tissue	Lipids_and_small_molecules	Positive,Lipids_and_small_molecules,MALDI,FTICR,Populus,Tissue	147.717	999.969
2023-07-10_19h10m42s	midde3#2-root mean square	PNNL	Positive	MALDI	FTICR	DHB	Populus	Plant	Tissue	Lipids_and_small_molecules	Positive,Lipids_and_small_molecules,MALDI,FTICR,Populus,Tissue	147.716	999.954
2023-07-10_19h09m43s	midd6#3-root mean square	PNNL	Positive	MALDI	FTICR	DHB	Populus	Plant	Tissue	Lipids_and_small_molecules	Positive,Lipids_and_small_molecules,MALDI,FTICR,Populus,Tissue	147.716	999.988
2023-07-10_19h10m11s	midde1#3-root mean square	PNNL	Positive	MALDI	FTICR	DHB	Populus	Plant	Tissue	Lipids_and_small_molecules	Positive,Lipids_and_small_molecules,MALDI,FTICR,Populus,Tissue	147.716	999.977
2023-07-10_19h09m17s	midd4#3-root mean square	PNNL	Positive	MALDI	FTICR	DHB	Populus	Plant	Tissue	Lipids_and_small_molecules	Positive,Lipids_and_small_molecules,MALDI,FTICR,Populus,Tissue	147.716	999.988
2023-07-10_19h08m26s	midd1#3-root mean square	PNNL	Positive	MALDI	FTICR	DHB	Populus	Plant	Tissue	Lipids_and_small_molecules	Positive,Lipids_and_small_molecules,MALDI,FTICR,Populus,Tissue	147.716	999.935
2023-07-10_19h08m06s	midce5#3-root mean square	PNNL	Positive	MALDI	FTICR	DHB	Populus	Plant	Tissue	Lipids_and_small_molecules	Positive,Lipids_and_small_molecules,MALDI,FTICR,Populus,Tissue	147.716	999.988
2023-07-10_19h08m50s	midd3#2-root mean square	PNNL	Positive	MALDI	FTICR	DHB	Populus	Plant	Tissue	Lipids_and_small_molecules	Positive,Lipids_and_small_molecules,MALDI,FTICR,Populus,Tissue	147.716	999.988
2023-07-10_19h07m30s	midce4#3-root mean square	PNNL	Positive	MALDI	FTICR	DHB	Populus	Plant	Tissue	Lipids_and_small_molecules	Positive,Lipids_and_small_molecules,MALDI,FTICR,Populus,Tissue	147.716	999.988
2023-07-10_19h05m05s	midc4#2-root mean square	PNNL	Positive	MALDI	FTICR	DHB	Populus	Plant	Tissue	Lipids_and_small_molecules	Positive,Lipids_and_small_molecules,MALDI,FTICR,Populus,Tissue	147.716	999.985
2023-07-10_19h02m39s	midc1#2-root mean square	PNNL	Positive	MALDI	FTICR	DHB	Populus	Plant	Tissue	Lipids_and_small_molecules	Positive,Lipids_and_small_molecules,MALDI,FTICR,Populus,Tissue	147.716	999.935
2023-07-10_19h04m36s	midc3#2-root mean square	PNNL	Positive	MALDI	FTICR	DHB	Populus	Plant	Tissue	Lipids_and_small_molecules	Positive,Lipids_and_small_molecules,MALDI,FTICR,Populus,Tissue	147.716	999.988
2023-07-10_09h40m18s	MPIMM_321_QE_P	MPI Bremen	Negative	MALDI	Orbitrap	9AA	OTHER	Plant	Tissue	Lipids_and_small_molecules	Negative,Lipids_and_small_molecules,MALDI,Orbitrap,OTHER,Tissue	69.9994	999.99
2023-07-07_08h48m35s	MPIMM_320_QE_P	MPI Bremen	Positive	MALDI	Orbitrap	DHB	Mus musculus	Animal	Uncurated	Small_molecules	Positive,Small_molecules,MALDI,Orbitrap,Mus musculus,Uncurated	49.9998	300
2023-07-07_04h50m52s	sham_20um	None	Positive	MALDI	TOF	DHB	Mus musculus	Animal	Tissue	Lipids_and_small_molecules	Positive,Lipids_and_small_molecules,MALDI,TOF,Mus musculus,Tissue	300.005	999.93
2023-07-07_04h43m03s	iri_20um	None	Positive	MALDI	TOF	DHB	Mus musculus	Animal	Tissue	Lipids_and_small_molecules	Positive,Lipids_and_small_molecules,MALDI,TOF,Mus musculus,Tissue	300.005	999.985
2023-07-06_09h26m24s	MPIMM_319_QE_P	MPI Bremen	Positive	MALDI	Orbitrap	DHB	Mus musculus	Animal	Uncurated	Lipids_and_small_molecules	Positive,Lipids_and_small_molecules,MALDI,Orbitrap,Mus musculus,Uncurated	300	1199.99
2023-07-05_18h01m33s	dhb_b14	None	Positive	MALDI	TOF	DHB	Danio rerio	Animal	Whole Organism	Lipids_and_small_molecules	Positive,Lipids_and_small_molecules,MALDI,TOF,Danio rerio,Whole Organism	300.018	1299.97
2023-07-05_18h15m24s	nedc_14x_b13	None	Negative	MALDI	TOF	NEDC	Danio rerio	Animal	Whole Organism	Small_molecules	Negative,Small_molecules,MALDI,TOF,Danio rerio,Whole Organism	50.0022	399.994
2023-07-05_10h22m57s	02-intestine-neg-features	None	Negative	MALDI	TOF	DAN	Mus musculus	Animal	Tissue	Lipids_and_small_molecules	Negative,Lipids_and_small_molecules,MALDI,TOF,Mus musculus,Tissue	122	1052.56
2019-06-24_09h00m24s	MPIMM_157_QE_P_SGR_CF	MPI Bremen	Positive	MALDI	Orbitrap	DHAP	OTHER	Plant	Tissue	Lipids_and_small_molecules	Positive,Lipids_and_small_molecules,MALDI,Orbitrap,OTHER,Tissue	49.9997	750
2023-07-04_11h43m46s	230703_SK_NEDC_D-glu_heart	ISAS	Negative	MALDI	TOF	NEDC	Mus musculus	Animal	Tissue	Lipids_and_small_molecules	Negative,Lipids_and_small_molecules,MALDI,TOF,Mus musculus,Tissue	50.0025	549.986
2023-07-04_09h18m44s	TESTSUNWAN	None	Positive	MALDI	TOF	DHB	Mixed	Animal	Tissue	Lipids_and_small_molecules	Positive,Lipids_and_small_molecules,MALDI,TOF,Mixed,Tissue	50.0073	1299.98
2023-07-04_10h26m22s	230703_SK_NEDC_Glu_heart	ISAS	Negative	MALDI	TOF	NEDC	Mus musculus	Animal	Tissue	Lipids_and_small_molecules	Negative,Lipids_and_small_molecules,MALDI,TOF,Mus musculus,Tissue	50.0025	549.986
2023-07-04_08h16m59s	dbm-1-root mean square	None	Positive	MALDI	Orbitrap	Other	Homo sapiens	Animal	Tissue	Lipids_and_small_molecules	Positive,Lipids_and_small_molecules,MALDI,Orbitrap,Homo sapiens,Tissue	50.0073	1299.98
2023-07-03_13h30m56s	H87-TEST-DESI	SIMM-MSI	Negative	ESI	Orbitrap	Other	Mus musculus	Animal	Whole Organism	Lipids_and_small_molecules	Negative,Lipids_and_small_molecules,ESI,Orbitrap,Mus musculus,Whole Organism	69.9996	1000.03
2023-07-03_12h57m01s	C91-TEST-DESI	SIMM-MSI	Negative	ESI	Orbitrap	Other	Mus musculus	Animal	Whole Organism	Lipids_and_small_molecules	Negative,Lipids_and_small_molecules,ESI,Orbitrap,Mus musculus,Whole Organism	69.9997	1000.02
2023-07-03_12h47m59s	H88-TEST-DESI	SIMM-MSI	Negative	ESI	Orbitrap	Other	Mus musculus	Animal	Whole Organism	Lipids_and_small_molecules	Negative,Lipids_and_small_molecules,ESI,Orbitrap,Mus musculus,Whole Organism	69.9998	1000.03
2023-07-03_12h27m06s	C96-TEST-DESI	SIMM-MSI	Negative	ESI	Orbitrap	Other	Mus musculus	Animal	Whole Organism	Lipids_and_small_molecules	Negative,Lipids_and_small_molecules,ESI,Orbitrap,Mus musculus,Whole Organism	69.9998	1000.02
2023-07-03_09h38m52s	C89-TEST-DESI	SIMM-MSI	Negative	ESI	Orbitrap	Other	Mus musculus	Animal	Whole Organism	Lipids_and_small_molecules	Negative,Lipids_and_small_molecules,ESI,Orbitrap,Mus musculus,Whole Organism	69.9997	1000.01
2023-07-03_08h50m03s	H82-TEST-DESI	SIMM-MSI	Negative	ESI	Orbitrap	Other	Mus musculus	Animal	Whole Organism	Lipids_and_small_molecules	Negative,Lipids_and_small_molecules,ESI,Orbitrap,Mus musculus,Whole Organism	70	1000.01
2023-07-01_01h50m35s	8pass_03_pos	PNNL	Positive	MALDI	FTICR	DHB	Sorghum	Plant	Tissue	Lipids_and_small_molecules	Positive,Lipids_and_small_molecules,MALDI,FTICR,Sorghum,Tissue	98.7372	999.957
2023-07-01_01h47m48s	8pass_01_pos	PNNL	Positive	MALDI	FTICR	DHB	Sorghum	Plant	Tissue	Lipids_and_small_molecules	Positive,Lipids_and_small_molecules,MALDI,FTICR,Sorghum,Tissue	98.995	999.981
2023-07-01_01h50m22s	8pass_02_pos	PNNL	Positive	MALDI	FTICR	DHB	Sorghum	Plant	Tissue	Lipids_and_small_molecules	Positive,Lipids_and_small_molecules,MALDI,FTICR,Sorghum,Tissue	98.8161	999.981
2023-06-30_11h26m40s	regions	ISAS	Negative	MALDI	TOF	NEDC	Mus musculus	Animal	Tissue	Lipids_and_small_molecules	Negative,Lipids_and_small_molecules,MALDI,TOF,Mus musculus,Tissue	50.0012	549.986
2023-06-30_09h04m28s	OX1_naive-and-LPS_5um_stitched_6xrep_each_150x150px_A33_pos	JLU Giessen	Positive	MALDI	Orbitrap	DHB	N/A	N/A	Cells	Lipids	Positive,Lipids,MALDI,Orbitrap,N/A,Cells	500	1499.98
2023-06-30_09h28m26s	B8_LPS_notfixed_5um_250x250px_A25_neg_rep6	JLU Giessen	Negative	MALDI	Orbitrap	9AA	N/A	N/A	Cells	Lipids	Negative,Lipids,MALDI,Orbitrap,N/A,Cells	599.998	999.991
2023-06-30_09h06m33s	B8_LPS_notfixed_2um_250x250px_A37.5_neg_rep4	JLU Giessen	Negative	MALDI	Orbitrap	9AA	N/A	N/A	Cells	Lipids_and_small_molecules	Negative,Lipids_and_small_molecules,MALDI,Orbitrap,N/A,Cells	499.998	1499.98
2023-06-30_08h14m18s	B8_LPS_fixed_5um_100x100px_A15_pos	JLU Giessen	Positive	MALDI	Orbitrap	DHB	N/A	N/A	Cells	Lipids	Positive,Lipids,MALDI,Orbitrap,N/A,Cells	600.001	999.999
2023-06-30_07h50m29s	OX1_naive_notfixed_3um_250x250px_A34_pos_rep3	JLU Giessen	Positive	Other	Orbitrap	DHB	Homo sapiens	Animal	Cells	Lipids_and_small_molecules	Positive,Lipids_and_small_molecules,Other,Orbitrap,Homo sapiens,Cells	499.994	1499.93
2023-06-28_10h32m08s	QEHF1_CC38_MouseKidney_A40_30um_244X336_3kv	ISAS-Lipidomics	Positive	MALDI	Orbitrap	DHB	Mus musculus	Animal	Uncurated	Lipids_and_small_molecules	Positive,Lipids_and_small_molecules,MALDI,Orbitrap,Mus musculus,Uncurated	499.997	1199.99
2023-06-27_23h40m04s	lung_13b3_1_lip_neg_230622_bg	PNNL	Negative	MALDI	FTICR	NEDC	Homo sapiens	Animal	Tissue	Lipids_and_small_molecules	Negative,Lipids_and_small_molecules,MALDI,FTICR,Homo sapiens,Tissue	204.836	1099.98
2023-06-27_23h39m21s	lung_11a2_2_lip_neg_230622_bg	PNNL	Negative	MALDI	FTICR	NEDC	Homo sapiens	Animal	Tissue	Lipids_and_small_molecules	Negative,Lipids_and_small_molecules,MALDI,FTICR,Homo sapiens,Tissue	206.55	1099.98
2023-06-27_23h41m57s	lung_13b3_2_lip_neg_230622_bg	PNNL	Negative	MALDI	FTICR	NEDC	Homo sapiens	Animal	Tissue	Lipids_and_small_molecules	Negative,Lipids_and_small_molecules,MALDI,FTICR,Homo sapiens,Tissue	206.55	1099.99
2023-06-27_23h38m39s	lung_11a2_1_lip_neg_230622_bg	PNNL	Negative	MALDI	FTICR	NEDC	Homo sapiens	Animal	Tissue	Lipids_and_small_molecules	Negative,Lipids_and_small_molecules,MALDI,FTICR,Homo sapiens,Tissue	206.55	1099.99
2023-06-27_22h50m56s	lung_13b3_1_lip_pos_230622_bg	PNNL	Positive	MALDI	FTICR	DHB	Homo sapiens	Animal	Tissue	Lipids_and_small_molecules	Positive,Lipids_and_small_molecules,MALDI,FTICR,Homo sapiens,Tissue	206.055	1198.49
2023-06-27_22h58m59s	lung_11a2_2_lip_pos_230622_bg	PNNL	Positive	MALDI	FTICR	DHB	Homo sapiens	Animal	Tissue	Lipids_and_small_molecules	Positive,Lipids_and_small_molecules,MALDI,FTICR,Homo sapiens,Tissue	204.123	1198.49
2023-06-27_22h59m29s	lung_11a2_3_lip_pos_230622_bg	PNNL	Positive	MALDI	FTICR	DHB	Homo sapiens	Animal	Tissue	Lipids_and_small_molecules	Positive,Lipids_and_small_molecules,MALDI,FTICR,Homo sapiens,Tissue	206.055	1198.49
2023-06-27_22h57m11s	lung_13b3_2_lip_pos_230622_bg	PNNL	Positive	MALDI	FTICR	DHB	Homo sapiens	Animal	Tissue	Lipids_and_small_molecules	Positive,Lipids_and_small_molecules,MALDI,FTICR,Homo sapiens,Tissue	206.055	1198.49
2023-06-27_22h58m39s	lung_11a2_1_lip_pos_230622_bg	PNNL	Positive	MALDI	FTICR	DHB	Homo sapiens	Animal	Tissue	Lipids_and_small_molecules	Positive,Lipids_and_small_molecules,MALDI,FTICR,Homo sapiens,Tissue	204.123	1198.49
2023-06-27_22h58m01s	lung_13b3_3_lip_pos_230622_bg	PNNL	Positive	MALDI	FTICR	DHB	Homo sapiens	Animal	Tissue	Lipids_and_small_molecules	Positive,Lipids_and_small_molecules,MALDI,FTICR,Homo sapiens,Tissue	206.055	1198.49
2023-06-27_10h08m29s	230619_test_homogenate_AF_rep1_centroid	ISAS	Negative	MALDI	Orbitrap	NEDC	Mus musculus	Animal	Tissue	Lipids_and_small_molecules	Negative,Lipids_and_small_molecules,MALDI,Orbitrap,Mus musculus,Tissue	59.9848	541.129
2023-06-27_00h53m58s	s-2304-011727_3_s1_lip_pos_061923_bg	PNNL	Positive	MALDI	FTICR	DHB	Homo sapiens	Animal	Tissue	Lipids_and_small_molecules	Positive,Lipids_and_small_molecules,MALDI,FTICR,Homo sapiens,Tissue	242.92	1198.53
2023-06-27_00h54m27s	s-2304-011727_5_s1_lip_pos_061923_bg	PNNL	Positive	MALDI	FTICR	DHB	Homo sapiens	Animal	Tissue	Lipids_and_small_molecules	Positive,Lipids_and_small_molecules,MALDI,FTICR,Homo sapiens,Tissue	240.778	1198.53
2023-06-27_00h53m26s	s-2304-011721_5_s1_lip_pos_061923_bg	PNNL	Positive	MALDI	FTICR	DHB	Homo sapiens	Animal	Tissue	Lipids_and_small_molecules	Positive,Lipids_and_small_molecules,MALDI,FTICR,Homo sapiens,Tissue	240.778	1198.56
2023-06-27_00h53m06s	s-2304-011721_4_s1_lip_pos_061923_bg	PNNL	Positive	MALDI	FTICR	DHB	Homo sapiens	Animal	Tissue	Lipids_and_small_molecules	Positive,Lipids_and_small_molecules,MALDI,FTICR,Homo sapiens,Tissue	242.86	1198.54
2023-06-27_00h52m52s	s-2304-011721_3_s1_lip_pos_061923_bg	PNNL	Positive	MALDI	FTICR	DHB	Homo sapiens	Animal	Tissue	Lipids_and_small_molecules	Positive,Lipids_and_small_molecules,MALDI,FTICR,Homo sapiens,Tissue	240.123	1198.54
2023-06-27_00h52m41s	s-2304-011721_2_s1_lip_pos_061923_bg	PNNL	Positive	MALDI	FTICR	DHB	Homo sapiens	Animal	Tissue	Lipids_and_small_molecules	Positive,Lipids_and_small_molecules,MALDI,FTICR,Homo sapiens,Tissue	240.778	1198.54
2023-06-27_00h52m18s	s-2304-011719_5_s1_lip_pos_061923_bg	PNNL	Positive	MALDI	FTICR	DHB	Homo sapiens	Animal	Tissue	Lipids_and_small_molecules	Positive,Lipids_and_small_molecules,MALDI,FTICR,Homo sapiens,Tissue	242.92	1198.53
2023-06-27_00h51m59s	s-2304-011719_4_s1_lip_pos_061923_bg	PNNL	Positive	MALDI	FTICR	DHB	Homo sapiens	Animal	Tissue	Lipids_and_small_molecules	Positive,Lipids_and_small_molecules,MALDI,FTICR,Homo sapiens,Tissue	240.232	1198.53
2023-06-27_00h51m39s	s-2304-011719_3_s1_lip_pos_061923_bg	PNNL	Positive	MALDI	FTICR	DHB	Homo sapiens	Animal	Tissue	Lipids_and_small_molecules	Positive,Lipids_and_small_molecules,MALDI,FTICR,Homo sapiens,Tissue	241.812	1198.54
2023-06-27_00h51m21s	qc-077_1_s1_lip_pos_061623_bg	PNNL	Positive	MALDI	FTICR	DHB	Homo sapiens	Animal	Tissue	Lipids_and_small_molecules	Positive,Lipids_and_small_molecules,MALDI,FTICR,Homo sapiens,Tissue	240.232	1198.52
2023-06-27_00h29m31s	s-2304-011721_5_s2_lip_neg_061623_bg	PNNL	Negative	MALDI	FTICR	NEDC	Homo sapiens	Animal	Tissue	Lipids_and_small_molecules	Negative,Lipids_and_small_molecules,MALDI,FTICR,Homo sapiens,Tissue	239.816	1099.96
2023-06-27_00h29m03s	s-2304-011721_4_s2_lip_neg_061623_bg	PNNL	Negative	MALDI	FTICR	NEDC	Homo sapiens	Animal	Tissue	Lipids_and_small_molecules	Negative,Lipids_and_small_molecules,MALDI,FTICR,Homo sapiens,Tissue	239.816	1099.96
2023-06-27_00h27m46s	s-2304-011719_5_s2_lip_neg_061623_bg	PNNL	Negative	MALDI	FTICR	NEDC	Homo sapiens	Animal	Tissue	Lipids_and_small_molecules	Negative,Lipids_and_small_molecules,MALDI,FTICR,Homo sapiens,Tissue	239.816	1099.95
2023-06-27_00h28m49s	s-2304-011721_3_s2_lip_neg_061623_bg	PNNL	Negative	MALDI	FTICR	NEDC	Homo sapiens	Animal	Tissue	Lipids_and_small_molecules	Negative,Lipids_and_small_molecules,MALDI,FTICR,Homo sapiens,Tissue	240.259	1099.96
2023-06-27_00h28m23s	s-2304-011721_1_s2_lip_neg_061623_bg	PNNL	Negative	MALDI	FTICR	NEDC	Homo sapiens	Animal	Tissue	Lipids_and_small_molecules	Negative,Lipids_and_small_molecules,MALDI,FTICR,Homo sapiens,Tissue	239.793	1099.97
2023-06-27_00h24m13s	s-2304-011719_4_s2_lip_neg_061623_bg	PNNL	Negative	MALDI	FTICR	NEDC	Homo sapiens	Animal	Tissue	Lipids_and_small_molecules	Negative,Lipids_and_small_molecules,MALDI,FTICR,Homo sapiens,Tissue	239.794	1099.96
2023-06-27_00h24m55s	qc-077_1_s2_lip_neg_061623_bg	PNNL	Negative	MALDI	FTICR	NEDC	Homo sapiens	Animal	Tissue	Lipids_and_small_molecules	Negative,Lipids_and_small_molecules,MALDI,FTICR,Homo sapiens,Tissue	239.816	1099.98
2023-06-27_00h17m51s	s-2304-011727_5_s2_lip_neg_061623_bg	PNNL	Negative	MALDI	FTICR	NEDC	Homo sapiens	Animal	Tissue	Lipids_and_small_molecules	Negative,Lipids_and_small_molecules,MALDI,FTICR,Homo sapiens,Tissue	240.259	1099.98
2023-06-27_00h16m52s	s-2304-011727_4_s2_lip_neg_061623_bg	PNNL	Negative	MALDI	FTICR	NEDC	Homo sapiens	Animal	Tissue	Lipids_and_small_molecules	Negative,Lipids_and_small_molecules,MALDI,FTICR,Homo sapiens,Tissue	240.259	1099.04
2023-06-26_22h48m13s	s-2304-011727_3_s2_lip_neg_061623_bg	PNNL	Negative	MALDI	FTICR	NEDC	Homo sapiens	Animal	Tissue	Lipids_and_small_molecules	Negative,Lipids_and_small_molecules,MALDI,FTICR,Homo sapiens,Tissue	240.259	1099.97
2023-06-26_22h46m34s	s-2304-011727_2_s2_lip_neg_061623_bg	PNNL	Negative	MALDI	FTICR	NEDC	Homo sapiens	Animal	Tissue	Lipids_and_small_molecules	Negative,Lipids_and_small_molecules,MALDI,FTICR,Homo sapiens,Tissue	239.816	1099.97
2023-06-26_22h44m44s	s-2304-011719_3_s2_lip_neg_061623_bg	PNNL	Negative	MALDI	FTICR	NEDC	Homo sapiens	Animal	Tissue	Lipids_and_small_molecules	Negative,Lipids_and_small_molecules,MALDI,FTICR,Homo sapiens,Tissue	240.789	1099.98
2023-06-26_22h43m41s	qc-077_2_s2_lip_neg_061623_bg	PNNL	Negative	MALDI	FTICR	NEDC	Homo sapiens	Animal	Tissue	Lipids_and_small_molecules	Negative,Lipids_and_small_molecules,MALDI,FTICR,Homo sapiens,Tissue	240.259	1099.05
2023-06-26_22h45m33s	s-2304-011727_1_s2_lip_neg_061623_bg	PNNL	Negative	MALDI	FTICR	NEDC	Homo sapiens	Animal	Tissue	Lipids_and_small_molecules	Negative,Lipids_and_small_molecules,MALDI,FTICR,Homo sapiens,Tissue	240.259	1099.05
2023-06-26_22h44m14s	s-2304-011719_1_s2_lip_neg_061623_bg	PNNL	Negative	MALDI	FTICR	NEDC	Homo sapiens	Animal	Tissue	Lipids_and_small_molecules	Negative,Lipids_and_small_molecules,MALDI,FTICR,Homo sapiens,Tissue	240.789	1099.04
2023-06-26_16h10m39s	MC-Control-5265_3_S3_SM_Neg_20230622_IT	UTHSA	Negative	MALDI	Orbitrap	DAN	Homo sapiens	Animal	Tissue	Lipids_and_small_molecules	Negative,Lipids_and_small_molecules,MALDI,Orbitrap,Homo sapiens,Tissue	100.002	999.718
2023-06-26_15h47m41s	MC-ALS-183_3_S3_SM_Neg_20230622_IT	UTHSA	Negative	MALDI	Orbitrap	DAN	Homo sapiens	Animal	Tissue	Lipids_and_small_molecules	Negative,Lipids_and_small_molecules,MALDI,Orbitrap,Homo sapiens,Tissue	100.002	999.717
2023-06-23_16h24m34s	QEHF1_CC37_MouseKidney_A37_25um_229X443_3kv	ISAS-Lipidomics	Positive	MALDI	Orbitrap	DHB	Mus musculus	Animal	Tissue	Lipids_and_small_molecules	Positive,Lipids_and_small_molecules,MALDI,Orbitrap,Mus musculus,Tissue	499.997	1199.99
2023-06-22_22h48m28s	20230620_sorghum_root_chca_dma_pos_25um	PNNL	Positive	MALDI	FTICR	CHCA	Sorghum	Plant	Tissue	Lipids_and_small_molecules	Positive,Lipids_and_small_molecules,MALDI,FTICR,Sorghum,Tissue	98.6475	999.982
2023-06-22_22h47m49s	20230620_nodule2_chca_dma_pos_25um	PNNL	Positive	MALDI	FTICR	CHCA	Glycine max	Plant	Tissue	Lipids_and_small_molecules	Positive,Lipids_and_small_molecules,MALDI,FTICR,Glycine max,Tissue	98.4342	999.986
2023-06-22_22h47m25s	20230620_nodule1_chca_dma_pos_25um	PNNL	Positive	MALDI	FTICR	CHCA	Glycine max	Plant	Tissue	Lipids_and_small_molecules	Positive,Lipids_and_small_molecules,MALDI,FTICR,Glycine max,Tissue	98.4343	999.986
2023-06-22_22h46m35s	nodule_chca_dma_pos_50um_same	PNNL	Positive	MALDI	FTICR	CHCA	Glycine max	Plant	Tissue	Lipids_and_small_molecules	Positive,Lipids_and_small_molecules,MALDI,FTICR,Glycine max,Tissue	98.4343	999.984
2023-06-22_22h44m37s	20230622_root_2_dhb_pos	PNNL	Positive	MALDI	FTICR	DHB	Sorghum	Plant	Tissue	Lipids_and_small_molecules	Positive,Lipids_and_small_molecules,MALDI,FTICR,Sorghum,Tissue	98.5538	999.986
2023-06-22_22h45m54s	nodule_chca_dma_neg_50um_same	PNNL	Negative	MALDI	FTICR	CHCA	Glycine max	Plant	Tissue	Lipids_and_small_molecules	Negative,Lipids_and_small_molecules,MALDI,FTICR,Glycine max,Tissue	99.0365	999.983
2023-06-22_22h41m25s	20230622_root_1_dhb_pos	PNNL	Positive	MALDI	FTICR	DHB	Sorghum	Plant	Tissue	Lipids_and_small_molecules	Positive,Lipids_and_small_molecules,MALDI,FTICR,Sorghum,Tissue	98.995	999.981
2023-06-22_22h15m51s	20230622_nodule_1_nedc_neg	PNNL	Negative	MALDI	FTICR	NEDC	Glycine max	Plant	Tissue	Lipids_and_small_molecules	Negative,Lipids_and_small_molecules,MALDI,FTICR,Glycine max,Tissue	98.4587	1099.95
2023-06-22_22h25m56s	20230622_nodule_chca_dma_neg	PNNL	Negative	MALDI	FTICR	CHCA	Glycine max	Plant	Tissue	Lipids_and_small_molecules	Negative,Lipids_and_small_molecules,MALDI,FTICR,Glycine max,Tissue	98.3259	999.986
2023-06-22_22h18m17s	20230622_nodule_2_nedc_neg	PNNL	Negative	MALDI	FTICR	DHB	Glycine max	Plant	Tissue	Lipids_and_small_molecules	Negative,Lipids_and_small_molecules,MALDI,FTICR,Glycine max,Tissue	98.4807	1099.95
2023-06-22_22h38m10s	20230622_root_nedc_neg	PNNL	Negative	MALDI	FTICR	NEDC	Sorghum	Plant	Tissue	Lipids_and_small_molecules	Negative,Lipids_and_small_molecules,MALDI,FTICR,Sorghum,Tissue	99.715	1099.95
2023-06-22_22h26m35s	20230622_root_chca_dma_neg	PNNL	Negative	MALDI	FTICR	CHCA	Sorghum	Plant	Tissue	Lipids_and_small_molecules	Negative,Lipids_and_small_molecules,MALDI,FTICR,Sorghum,Tissue	99.3371	999.981
2023-06-22_22h22m08s	20230622_nodule_3_dhb_pos	PNNL	Positive	MALDI	FTICR	DHB	Glycine max	Plant	Tissue	Lipids_and_small_molecules	Positive,Lipids_and_small_molecules,MALDI,FTICR,Glycine max,Tissue	98.4343	999.986
2023-06-22_22h14m33s	20230622_nodule_1_dhb_pos	PNNL	Positive	MALDI	FTICR	DHB	Glycine max	Plant	Tissue	Lipids_and_small_molecules	Positive,Lipids_and_small_molecules,MALDI,FTICR,Glycine max,Tissue	98.4343	999.986
2023-06-22_22h16m50s	20230622_nodule_2_dhb_pos	PNNL	Positive	MALDI	FTICR	DHB	Glycine max	Plant	Tissue	Lipids_and_small_molecules	Positive,Lipids_and_small_molecules,MALDI,FTICR,Glycine max,Tissue	98.4343	999.986
2023-06-22_17h07m43s	S-2203-008790_12_S3_SM_Neg_20230621_IT	UTHSA	Negative	MALDI	Orbitrap	DAN	Homo sapiens	Animal	Tissue	Lipids_and_small_molecules	Negative,Lipids_and_small_molecules,MALDI,Orbitrap,Homo sapiens,Tissue	70	499.886
2023-06-22_17h06m27s	S-2203-008790_9_S3_SM_Neg_20230621_IT	UTHSA	Negative	MALDI	Orbitrap	DAN	Homo sapiens	Animal	Tissue	Lipids_and_small_molecules	Negative,Lipids_and_small_molecules,MALDI,Orbitrap,Homo sapiens,Tissue	70	499.879
2023-06-22_17h04m42s	S-2203-008790_6_S3_SM_Neg_20230621_IT	UTHSA	Negative	MALDI	Orbitrap	DAN	Homo sapiens	Animal	Tissue	Lipids_and_small_molecules	Negative,Lipids_and_small_molecules,MALDI,Orbitrap,Homo sapiens,Tissue	70	499.946
2023-06-22_17h02m18s	S-2203-008790_3_S3_SM_Neg_20230621_IT	UTHSA	Negative	MALDI	Orbitrap	DAN	Homo sapiens	Animal	Tissue	Lipids_and_small_molecules	Negative,Lipids_and_small_molecules,MALDI,Orbitrap,Homo sapiens,Tissue	69.9999	499.723
2023-06-22_17h00m54s	S-2203-000721_12_S3_SM_Neg_20230621_IT	UTHSA	Negative	MALDI	Orbitrap	DAN	Homo sapiens	Animal	Tissue	Lipids_and_small_molecules	Negative,Lipids_and_small_molecules,MALDI,Orbitrap,Homo sapiens,Tissue	69.9999	499.763
2023-06-22_16h57m30s	S-2203-000721_9_S3_SM_Neg_20230621_IT	UTHSA	Negative	MALDI	Orbitrap	DAN	Homo sapiens	Animal	Tissue	Lipids_and_small_molecules	Negative,Lipids_and_small_molecules,MALDI,Orbitrap,Homo sapiens,Tissue	69.9999	499.325
2023-06-22_16h51m40s	S-2203-000721_3_S3_SM_Neg_20230621_IT	UTHSA	Negative	MALDI	Orbitrap	DAN	Homo sapiens	Animal	Tissue	Lipids_and_small_molecules	Negative,Lipids_and_small_molecules,MALDI,Orbitrap,Homo sapiens,Tissue	70.0002	499.291
2023-06-22_16h56m44s	S-2203-000721_6_S3_SM_Neg_20230621_IT	UTHSA	Negative	MALDI	Orbitrap	DAN	Homo sapiens	Animal	Tissue	Lipids_and_small_molecules	Negative,Lipids_and_small_molecules,MALDI,Orbitrap,Homo sapiens,Tissue	69.9999	499.827
2023-06-22_16h48m03s	S-2109-023337_12_S3_SM_Neg_20230621_IT	UTHSA	Negative	MALDI	Orbitrap	DAN	Homo sapiens	Animal	Tissue	Lipids_and_small_molecules	Negative,Lipids_and_small_molecules,MALDI,Orbitrap,Homo sapiens,Tissue	69.9999	499.291
2023-06-22_16h46m57s	S-2109-023337_9_S3_SM_Neg_20230621_IT	UTHSA	Negative	MALDI	Orbitrap	DAN	Homo sapiens	Animal	Tissue	Lipids_and_small_molecules	Negative,Lipids_and_small_molecules,MALDI,Orbitrap,Homo sapiens,Tissue	70	499.425
2023-06-22_16h45m55s	S-2109-023337_6_S3_SM_Neg_20230621_IT	UTHSA	Negative	MALDI	Orbitrap	DAN	Homo sapiens	Animal	Tissue	Lipids_and_small_molecules	Negative,Lipids_and_small_molecules,MALDI,Orbitrap,Homo sapiens,Tissue	70.0002	499.225
2023-06-22_16h44m32s	S-2109-023337_3_S3_SM_Neg_20230621_IT	UTHSA	Negative	MALDI	Orbitrap	DAN	Homo sapiens	Animal	Tissue	Lipids_and_small_molecules	Negative,Lipids_and_small_molecules,MALDI,Orbitrap,Homo sapiens,Tissue	70.0009	499.522
2023-06-22_16h38m58s	Ref-S-2210-005018_1_S3_SM_Neg_20230621_IT	UTHSA	Negative	MALDI	Orbitrap	DAN	Homo sapiens	Animal	Tissue	Lipids_and_small_molecules	Negative,Lipids_and_small_molecules,MALDI,Orbitrap,Homo sapiens,Tissue	70.0001	499.38
2023-06-21_23h48m20s	2023_04_24_rks_maleksubset_slide2_nedc	PNNL	Negative	MALDI	FTICR	NEDC	OTHER	Plant	Tissue	Lipids_and_small_molecules	Negative,Lipids_and_small_molecules,MALDI,FTICR,OTHER,Tissue	98.317	1099.97
2023-06-21_23h38m48s	2023_04_24_rks_maleksubset_slide2_dhb	PNNL	Positive	MALDI	FTICR	DHB	OTHER	Plant	Tissue	Lipids_and_small_molecules	Positive,Lipids_and_small_molecules,MALDI,FTICR,OTHER,Tissue	98.9848	999.7
2023-06-21_21h25m40s	230522 skin tumors lipids neg	None	Negative	MALDI	TOF	DAN	Mus musculus	Animal	Tissue	Lipids_and_small_molecules	Negative,Lipids_and_small_molecules,MALDI,TOF,Mus musculus,Tissue	200.005	1999.96
2023-02-07_01h27m59s	2023_02_02_rks_meredith_4apeba	PNNL	Positive	MALDI	FTICR	DHB	Sorghum	Plant	Tissue	Lipids_and_small_molecules	Positive,Lipids_and_small_molecules,MALDI,FTICR,Sorghum,Tissue	147.458	999.989
2023-06-21_18h27m40s	20230614_finaltest_pos-root mean square_roc153	HS Mannheim	Positive	MALDI	TOF	DHAP	Mixed	Animal	Tissue	Lipids_and_small_molecules	Positive,Lipids_and_small_molecules,MALDI,TOF,Mixed,Tissue	445.265	1644.29
2023-06-21_13h21m40s	20230614_finaltest_neg-root mean square_roc343	HS Mannheim	Negative	MALDI	TOF	DHAP	Mixed	Animal	Tissue	Lipids_and_small_molecules	Negative,Lipids_and_small_molecules,MALDI,TOF,Mixed,Tissue	259.019	1748.15
2023-06-21_12h17m23s	230619_test_homogenate_AF	ISAS	Negative	MALDI	Orbitrap	NEDC	Mus musculus	Animal	Tissue	Lipids_and_small_molecules	Negative,Lipids_and_small_molecules,MALDI,Orbitrap,Mus musculus,Tissue	50.0001	549.997
2023-06-20_21h38m09s	20230523_GV_Neg_Rhizochip_02_1-40614_chB.A_rs_SN0p5_centroid_MSI_export	PNNL	Negative	ESI	FTICR	Other	OTHER	Plant	Tissue	Lipids_and_small_molecules	Negative,Lipids_and_small_molecules,ESI,FTICR,OTHER,Tissue	150.432	1000
2023-06-20_13h44m18s	20230620_FinalTest_neg	HS Mannheim	Negative	MALDI	TOF	DHAP	Mixed	Animal	Tissue	Lipids_and_small_molecules	Negative,Lipids_and_small_molecules,MALDI,TOF,Mixed,Tissue	99.9222	1999.98
2023-06-19_22h17m00s	20230619_FinalTest	HS Mannheim	Positive	MALDI	TOF	DHAP	Mixed	Animal	Tissue	Lipids_and_small_molecules	Positive,Lipids_and_small_molecules,MALDI,TOF,Mixed,Tissue	100.023	2000
2023-06-19_10h46m24s	QEHF1_CC36_MouseKidney_A37_20um_292X672_3kv	ISAS-Lipidomics	Positive	MALDI	Orbitrap	DHB	Mus musculus	Animal	Tissue	Lipids_and_small_molecules	Positive,Lipids_and_small_molecules,MALDI,Orbitrap,Mus musculus,Tissue	499.997	1200
2023-06-16_21h46m13s	soybean_nodule_2_chca_dma_pos	PNNL	Positive	MALDI	FTICR	CHCA	Glycine max	Plant	Tissue	Lipids_and_small_molecules	Positive,Lipids_and_small_molecules,MALDI,FTICR,Glycine max,Tissue	98.4286	999.945
2023-06-16_21h46m38s	soybean_nodule_dhb_pos	PNNL	Positive	MALDI	FTICR	DHB	Glycine max	Plant	Tissue	Lipids_and_small_molecules	Positive,Lipids_and_small_molecules,MALDI,FTICR,Glycine max,Tissue	98.4343	999.98
2023-06-16_21h44m49s	sorghum_stem_dhb_pos	PNNL	Positive	MALDI	FTICR	DHB	Sorghum	Plant	Tissue	Lipids_and_small_molecules	Positive,Lipids_and_small_molecules,MALDI,FTICR,Sorghum,Tissue	98.4781	999.98
2023-06-16_21h42m59s	sorghum_stem_chca_dma_neg	PNNL	Negative	MALDI	FTICR	CHCA	Sorghum	Plant	Tissue	Lipids_and_small_molecules	Negative,Lipids_and_small_molecules,MALDI,FTICR,Sorghum,Tissue	98.3955	999.973
2023-06-16_21h45m45s	soybean_nodule_1_chca_dma_pos	PNNL	Positive	MALDI	FTICR	CHCA	Glycine max	Plant	Tissue	Lipids_and_small_molecules	Positive,Lipids_and_small_molecules,MALDI,FTICR,Glycine max,Tissue	98.4343	999.95
2023-06-16_21h43m45s	soybean_nodule_chca_dma_neg	PNNL	Negative	MALDI	FTICR	CHCA	Glycine max	Plant	Tissue	Lipids_and_small_molecules	Negative,Lipids_and_small_molecules,MALDI,FTICR,Glycine max,Tissue	98.5347	999.962
2023-06-16_21h44m18s	sorghum_stem_chca_dma_pos	PNNL	Positive	MALDI	FTICR	CHCA	Sorghum	Plant	Tissue	Lipids_and_small_molecules	Positive,Lipids_and_small_molecules,MALDI,FTICR,Sorghum,Tissue	98.4035	999.961
2023-06-16_17h03m54s	Mimetic_2_S3_SM_Neg_20230615_IT	UTHSA	Negative	MALDI	Orbitrap	DAN	Homo sapiens	Animal	Tissue	Lipids_and_small_molecules	Negative,Lipids_and_small_molecules,MALDI,Orbitrap,Homo sapiens,Tissue	70.0009	499.31
2023-06-16_16h59m13s	Mimetic_1_S3_SM_Neg_20230615_IT	UTHSA	Negative	MALDI	Orbitrap	DAN	Homo sapiens	Animal	Tissue	Lipids_and_small_molecules	Negative,Lipids_and_small_molecules,MALDI,Orbitrap,Homo sapiens,Tissue	70.0012	499.309
2023-06-16_16h55m36s	EpZDFLosrtn-31-1_6_S3_SM_Neg_20230615_IT	UTHSA	Negative	MALDI	Orbitrap	DAN	Mus musculus	Animal	Tissue	Lipids_and_small_molecules	Negative,Lipids_and_small_molecules,MALDI,Orbitrap,Mus musculus,Tissue	70.0006	499.87
2023-06-16_16h52m53s	EpZDFLosrtn-31-1_3_S3_SM_Neg_20230615_IT	UTHSA	Negative	MALDI	Orbitrap	DAN	Mus musculus	Animal	Tissue	Lipids_and_small_molecules	Negative,Lipids_and_small_molecules,MALDI,Orbitrap,Mus musculus,Tissue	70.0005	499.955
2023-06-16_16h49m33s	EpZDFLosrtn-9-1_6_S3_SM_Neg_20230615_IT	UTHSA	Negative	MALDI	Orbitrap	DAN	Mus musculus	Animal	Tissue	Lipids_and_small_molecules	Negative,Lipids_and_small_molecules,MALDI,Orbitrap,Mus musculus,Tissue	70.0006	499.947
2023-06-16_16h46m06s	EpZDFLosrtn-9-1_3_S3_SM_Neg_20230615_IT	UTHSA	Negative	MALDI	Orbitrap	DAN	Mus musculus	Animal	Tissue	Lipids_and_small_molecules	Negative,Lipids_and_small_molecules,MALDI,Orbitrap,Mus musculus,Tissue	70.0005	499.728
2023-06-16_16h43m30s	B6-Ctrl24w-m2_6_S3_SM_Neg_20230615_IT	UTHSA	Negative	MALDI	Orbitrap	DAN	Mus musculus	Animal	Tissue	Lipids_and_small_molecules	Negative,Lipids_and_small_molecules,MALDI,Orbitrap,Mus musculus,Tissue	70.0006	499.936
2023-06-16_16h42m44s	B6-Ctrl24w-m2_3_S3_SM_Neg_20230615_IT	UTHSA	Negative	MALDI	Orbitrap	DAN	Mus musculus	Animal	Tissue	Lipids_and_small_molecules	Negative,Lipids_and_small_molecules,MALDI,Orbitrap,Mus musculus,Tissue	70.0007	499.955
2023-06-15_19h49m00s	s-2304-011730_1_s1_lip_neg_060123_bg	PNNL	Negative	MALDI	FTICR	NEDC	Homo sapiens	Animal	Tissue	Lipids_and_small_molecules	Negative,Lipids_and_small_molecules,MALDI,FTICR,Homo sapiens,Tissue	147.967	1099.88
2023-06-15_19h48m32s	s-2304-011730_2_s1_lip_neg_060123_bg	PNNL	Negative	MALDI	FTICR	NEDC	Homo sapiens	Animal	Tissue	Lipids_and_small_molecules	Negative,Lipids_and_small_molecules,MALDI,FTICR,Homo sapiens,Tissue	147.967	1099.88
2023-06-15_19h14m01s	s-2304-011728_3_s2_lip_pos_060123_bg	PNNL	Positive	MALDI	FTICR	DHB	Homo sapiens	Animal	Tissue	Lipids_and_small_molecules	Positive,Lipids_and_small_molecules,MALDI,FTICR,Homo sapiens,Tissue	240.232	1198.6
2023-06-15_19h48m05s	s-2304-011730_3_s1_lip_neg_060123_bg	PNNL	Negative	MALDI	FTICR	NEDC	Homo sapiens	Animal	Tissue	Lipids_and_small_molecules	Negative,Lipids_and_small_molecules,MALDI,FTICR,Homo sapiens,Tissue	147.967	1099.89
2023-06-15_19h46m53s	s-2304-011730_4_s1_lip_neg_060123_bg	PNNL	Negative	MALDI	FTICR	NEDC	Homo sapiens	Animal	Tissue	Lipids_and_small_molecules	Negative,Lipids_and_small_molecules,MALDI,FTICR,Homo sapiens,Tissue	147.967	1099.97
2023-06-15_19h21m18s	s-2304-011728_1_s2_lip_pos_060123_bg	PNNL	Positive	MALDI	FTICR	DHB	Homo sapiens	Animal	Tissue	Lipids_and_small_molecules	Positive,Lipids_and_small_molecules,MALDI,FTICR,Homo sapiens,Tissue	245.044	1199.81
2023-06-15_19h43m38s	s-2304-011728_5_s1_lip_neg_060123_bg	PNNL	Negative	MALDI	FTICR	NEDC	Homo sapiens	Animal	Tissue	Lipids_and_small_molecules	Negative,Lipids_and_small_molecules,MALDI,FTICR,Homo sapiens,Tissue	147.967	1099.99
2023-06-15_19h45m28s	s-2304-011728_2_s1_lip_neg_060123_bg	PNNL	Negative	MALDI	FTICR	NEDC	Homo sapiens	Animal	Tissue	Lipids_and_small_molecules	Negative,Lipids_and_small_molecules,MALDI,FTICR,Homo sapiens,Tissue	147.967	1099.94
2023-06-15_18h37m50s	qc-077_2_s1_lip_neg_060123_bg	PNNL	Negative	MALDI	FTICR	NEDC	Homo sapiens	Animal	Tissue	Lipids_and_small_molecules	Negative,Lipids_and_small_molecules,MALDI,FTICR,Homo sapiens,Tissue	147.967	1099.88
2023-06-15_19h15m16s	s-2304-011728_5_s2_lip_pos_060123_bg	PNNL	Positive	MALDI	FTICR	DHB	Homo sapiens	Animal	Tissue	Lipids_and_small_molecules	Positive,Lipids_and_small_molecules,MALDI,FTICR,Homo sapiens,Tissue	239.993	1198.75
2023-06-15_19h39m22s	s-2304-011728_4_s1_lip_neg_060123_bg	PNNL	Negative	MALDI	FTICR	NEDC	Homo sapiens	Animal	Tissue	Lipids_and_small_molecules	Negative,Lipids_and_small_molecules,MALDI,FTICR,Homo sapiens,Tissue	147.967	1099.99
2023-06-15_19h24m38s	s-2304-011730_3_s2_lip_pos_060123_bg	PNNL	Positive	MALDI	FTICR	DHB	Homo sapiens	Animal	Tissue	Lipids_and_small_molecules	Positive,Lipids_and_small_molecules,MALDI,FTICR,Homo sapiens,Tissue	245.044	1198.61
2023-06-15_19h39m00s	s-2304-011728_3_s1_lip_neg_060123_bg	PNNL	Negative	MALDI	FTICR	NEDC	Homo sapiens	Animal	Tissue	Lipids_and_small_molecules	Negative,Lipids_and_small_molecules,MALDI,FTICR,Homo sapiens,Tissue	147.967	1099.99
2023-06-15_19h13m22s	s-2304-011726_5_s2_lip_pos_060123_bg	PNNL	Positive	MALDI	FTICR	DHB	Homo sapiens	Animal	Tissue	Lipids_and_small_molecules	Positive,Lipids_and_small_molecules,MALDI,FTICR,Homo sapiens,Tissue	241.512	1198.74
2023-06-15_19h37m38s	s-2304-011726_1_s1_lip_neg_060123_bg	PNNL	Negative	MALDI	FTICR	NEDC	Homo sapiens	Animal	Tissue	Lipids_and_small_molecules	Negative,Lipids_and_small_molecules,MALDI,FTICR,Homo sapiens,Tissue	147.967	1099.99
2023-06-15_19h37m06s	s-2304-011726_2_s1_lip_neg_060123_bg	PNNL	Negative	MALDI	FTICR	NEDC	Homo sapiens	Animal	Tissue	Lipids_and_small_molecules	Negative,Lipids_and_small_molecules,MALDI,FTICR,Homo sapiens,Tissue	147.967	1099.99
2023-06-15_19h36m41s	s-2304-011726_3_s1_lip_neg_060123_bg	PNNL	Negative	MALDI	FTICR	NEDC	Homo sapiens	Animal	Tissue	Lipids_and_small_molecules	Negative,Lipids_and_small_molecules,MALDI,FTICR,Homo sapiens,Tissue	147.967	1099.89
2023-06-15_19h36m19s	s-2304-011726_5_s1_lip_neg_060123_bg	PNNL	Negative	MALDI	FTICR	NEDC	Homo sapiens	Animal	Tissue	Lipids_and_small_molecules	Negative,Lipids_and_small_molecules,MALDI,FTICR,Homo sapiens,Tissue	147.967	1099.93
2023-06-15_19h22m56s	s-2304-011730_4_s2_lip_pos_060123_bg	PNNL	Positive	MALDI	FTICR	DHB	Homo sapiens	Animal	Tissue	Lipids_and_small_molecules	Positive,Lipids_and_small_molecules,MALDI,FTICR,Homo sapiens,Tissue	240.232	1198.61
2023-06-15_19h22m12s	s-2304-011728_2_s2_lip_pos_060123_bg	PNNL	Positive	MALDI	FTICR	DHB	Homo sapiens	Animal	Tissue	Lipids_and_small_molecules	Positive,Lipids_and_small_molecules,MALDI,FTICR,Homo sapiens,Tissue	239.993	1199.8
2023-06-15_19h14m47s	s-2304-011728_4_s2_lip_pos_060123_bg	PNNL	Positive	MALDI	FTICR	DHB	Homo sapiens	Animal	Tissue	Lipids_and_small_molecules	Positive,Lipids_and_small_molecules,MALDI,FTICR,Homo sapiens,Tissue	240.15	1199.94
2023-06-15_18h52m35s	s-2304-011726_4_s2_lip_pos_060123_bg	PNNL	Positive	MALDI	FTICR	DHB	Homo sapiens	Animal	Tissue	Lipids_and_small_molecules	Positive,Lipids_and_small_molecules,MALDI,FTICR,Homo sapiens,Tissue	240.232	1199.79
2023-06-15_18h52m05s	s-2304-011726_3_s2_lip_pos_060123_bg	PNNL	Positive	MALDI	FTICR	DHB	Homo sapiens	Animal	Tissue	Lipids_and_small_molecules	Positive,Lipids_and_small_molecules,MALDI,FTICR,Homo sapiens,Tissue	240.232	1199.84
2023-06-15_18h51m36s	s-2304-011726_2_s2_lip_pos_060123_bg	PNNL	Positive	MALDI	FTICR	DHB	Homo sapiens	Animal	Tissue	Lipids_and_small_molecules	Positive,Lipids_and_small_molecules,MALDI,FTICR,Homo sapiens,Tissue	240.039	1199.31
2023-06-15_19h25m40s	s-2304-011730_1_s2_lip_pos_060123_bg	PNNL	Positive	MALDI	FTICR	DHB	Homo sapiens	Animal	Tissue	Lipids_and_small_molecules	Positive,Lipids_and_small_molecules,MALDI,FTICR,Homo sapiens,Tissue	245.044	1198.61
2023-06-15_19h25m07s	s-2304-011730_2_s2_lip_pos_060123_bg	PNNL	Positive	MALDI	FTICR	DHB	Homo sapiens	Animal	Tissue	Lipids_and_small_molecules	Positive,Lipids_and_small_molecules,MALDI,FTICR,Homo sapiens,Tissue	245.044	1198.61
2023-06-15_18h37m21s	qc-077_1_s1_lip_neg_060123_bg	PNNL	Negative	MALDI	FTICR	NEDC	Homo sapiens	Animal	Tissue	Lipids_and_small_molecules	Negative,Lipids_and_small_molecules,MALDI,FTICR,Homo sapiens,Tissue	147.967	1099.88
2023-06-15_18h35m36s	qc-077_2_s2_lip_pos_060123_bg	PNNL	Positive	MALDI	FTICR	DHB	Homo sapiens	Animal	Tissue	Lipids_and_small_molecules	Positive,Lipids_and_small_molecules,MALDI,FTICR,Homo sapiens,Tissue	240.123	1198.75
2023-06-15_18h35m19s	qc-077_1_s2_lip_pos_060123_bg	PNNL	Positive	MALDI	FTICR	DHB	Homo sapiens	Animal	Tissue	Lipids_and_small_molecules	Positive,Lipids_and_small_molecules,MALDI,FTICR,Homo sapiens,Tissue	245.044	1198.61
2023-06-15_18h29m50s	B6-Ctrl24w-m5_6_S3_SM_Neg_20230530_IT	UTHSA	Negative	MALDI	Orbitrap	DAN	Mus musculus	Animal	Tissue	Lipids_and_small_molecules	Negative,Lipids_and_small_molecules,MALDI,Orbitrap,Mus musculus,Tissue	70.0006	499.955
2023-06-15_18h16m52s	B6-Ctrl24w-m5_3_S3_SM_Neg_20230530_IT	UTHSA	Negative	MALDI	Orbitrap	DAN	Mus musculus	Animal	Tissue	Lipids_and_small_molecules	Negative,Lipids_and_small_molecules,MALDI,Orbitrap,Mus musculus,Tissue	70.0008	499.779
2023-06-15_18h06m40s	B6-Ctrl24w-f5_6_S3_SM_Neg_20230530_IT	UTHSA	Negative	MALDI	Orbitrap	DAN	Mus musculus	Animal	Tissue	Lipids_and_small_molecules	Negative,Lipids_and_small_molecules,MALDI,Orbitrap,Mus musculus,Tissue	70.0009	499.619
2023-06-15_18h06m13s	B6-Ctrl24w-f5_3_S3_SM_Neg_20230530_IT	UTHSA	Negative	MALDI	Orbitrap	DAN	Mus musculus	Animal	Tissue	Lipids_and_small_molecules	Negative,Lipids_and_small_molecules,MALDI,Orbitrap,Mus musculus,Tissue	70.0007	499.887
2023-06-15_16h45m45s	Mimetic_1_S1_SM_Neg_20230614_IT	UTHSA	Negative	MALDI	Orbitrap	DAN	Homo sapiens	Animal	Tissue	Lipids_and_small_molecules	Negative,Lipids_and_small_molecules,MALDI,Orbitrap,Homo sapiens,Tissue	100.003	999.283
2023-06-15_16h46m32s	Mimetic_2_S1_SM_Neg_20230614_IT	UTHSA	Negative	MALDI	Orbitrap	DAN	Homo sapiens	Animal	Tissue	Lipids_and_small_molecules	Negative,Lipids_and_small_molecules,MALDI,Orbitrap,Homo sapiens,Tissue	100.003	996.41
2021-09-14_18h57m03s	S-2006-004864_2_S4_SM_Neg_20210911_AP	UTHSA	Negative	MALDI	Orbitrap	DAN	Homo sapiens	Animal	Tissue	Lipids_and_small_molecules	Negative,Lipids_and_small_molecules,MALDI,Orbitrap,Homo sapiens,Tissue	70.0114	998.231
2021-09-14_19h07m04s	S-2006-004864_3_S4_SM_Neg_20210911_AP	UTHSA	Negative	MALDI	Orbitrap	DAN	Homo sapiens	Animal	Tissue	Lipids_and_small_molecules	Negative,Lipids_and_small_molecules,MALDI,Orbitrap,Homo sapiens,Tissue	70.0053	998.395
2021-09-14_19h16m52s	S-2006-004864_5_S4_SM_Neg_20210911_AP	UTHSA	Negative	MALDI	Orbitrap	DAN	Homo sapiens	Animal	Tissue	Lipids_and_small_molecules	Negative,Lipids_and_small_molecules,MALDI,Orbitrap,Homo sapiens,Tissue	70.0078	998.612
2022-08-24_19h47m17s	S-2006-002492_5_S1_SM_Neg_20210610_AP	UTHSA	Negative	MALDI	Orbitrap	DAN	Homo sapiens	Animal	Tissue	Lipids_and_small_molecules	Negative,Lipids_and_small_molecules,MALDI,Orbitrap,Homo sapiens,Tissue	80.0162	998.552
2021-09-14_19h08m05s	S-2006-004864_4_S4_SM_Neg_20210911_AP	UTHSA	Negative	MALDI	Orbitrap	DAN	Homo sapiens	Animal	Tissue	Lipids_and_small_molecules	Negative,Lipids_and_small_molecules,MALDI,Orbitrap,Homo sapiens,Tissue	70.0042	998.955
2022-08-24_21h16m03s	S-2006-002492_5_S1_SM_Neg_20210610_AP	UTHSA	Negative	MALDI	Orbitrap	DAN	Homo sapiens	Animal	Tissue	Lipids_and_small_molecules	Negative,Lipids_and_small_molecules,MALDI,Orbitrap,Homo sapiens,Tissue	80.0162	998.552
2022-08-26_00h06m52s	S-2102-003410_4_S1_SM_Neg_20210610_AP	UTHSA	Negative	MALDI	Orbitrap	DAN	Homo sapiens	Animal	Tissue	Lipids_and_small_molecules	Negative,Lipids_and_small_molecules,MALDI,Orbitrap,Homo sapiens,Tissue	80.0452	997.15
2022-08-25_23h56m13s	S-2102-003410_5_S1_SM_Neg_20210610_AP	UTHSA	Negative	MALDI	Orbitrap	DAN	Homo sapiens	Animal	Tissue	Lipids_and_small_molecules	Negative,Lipids_and_small_molecules,MALDI,Orbitrap,Homo sapiens,Tissue	80.0376	996.817
2022-08-29_21h38m19s	S-2102-003410_1_S1_SM_Neg_20210610_AP	UTHSA	Negative	MALDI	Orbitrap	DAN	Homo sapiens	Animal	Tissue	Lipids_and_small_molecules	Negative,Lipids_and_small_molecules,MALDI,Orbitrap,Homo sapiens,Tissue	80.0216	999.031
2022-08-29_23h04m44s	S-2006-002492_3_S1_SM_Neg_20210610_AP	UTHSA	Negative	MALDI	Orbitrap	DAN	Homo sapiens	Animal	Tissue	Lipids_and_small_molecules	Negative,Lipids_and_small_molecules,MALDI,Orbitrap,Homo sapiens,Tissue	80.0079	999.566
2022-08-29_22h01m38s	S-2102-003410_3_S1_SM_Neg_20210610_AP	UTHSA	Negative	MALDI	Orbitrap	DAN	Homo sapiens	Animal	Tissue	Lipids_and_small_molecules	Negative,Lipids_and_small_molecules,MALDI,Orbitrap,Homo sapiens,Tissue	80.0216	999.031
2022-08-29_22h13m30s	S-2102-003410_6_S1_SM_Neg_20210610_AP	UTHSA	Negative	MALDI	Orbitrap	DAN	Homo sapiens	Animal	Tissue	Lipids_and_small_molecules	Negative,Lipids_and_small_molecules,MALDI,Orbitrap,Homo sapiens,Tissue	80.0312	997.327
2022-08-29_22h21m50s	S-2102-003410_7_S1_SM_Neg_20210610_AP	UTHSA	Negative	MALDI	Orbitrap	DAN	Homo sapiens	Animal	Tissue	Lipids_and_small_molecules	Negative,Lipids_and_small_molecules,MALDI,Orbitrap,Homo sapiens,Tissue	80.0431	998.293
2022-08-29_23h12m52s	S-2006-002492_4_S1_SM_Neg_20210610_AP	UTHSA	Negative	MALDI	Orbitrap	DAN	Homo sapiens	Animal	Tissue	Lipids_and_small_molecules	Negative,Lipids_and_small_molecules,MALDI,Orbitrap,Homo sapiens,Tissue	80.0118	997.288
2022-08-30_17h14m16s	S-2006-002297_6_S1_SM_Neg_20210608_AP	UTHSA	Negative	MALDI	Orbitrap	DAN	Homo sapiens	Animal	Tissue	Lipids_and_small_molecules	Negative,Lipids_and_small_molecules,MALDI,Orbitrap,Homo sapiens,Tissue	80.0124	998.717
2022-08-30_00h07m11s	S-2006-002297_1_S1_SM_Neg_20210608_AP	UTHSA	Negative	MALDI	Orbitrap	DAN	Homo sapiens	Animal	Tissue	Lipids_and_small_molecules	Negative,Lipids_and_small_molecules,MALDI,Orbitrap,Homo sapiens,Tissue	80.0134	997.161
2022-08-29_23h26m38s	S-2006-002492_6_S1_SM_Neg_20210610_AP	UTHSA	Negative	MALDI	Orbitrap	DAN	Homo sapiens	Animal	Tissue	Lipids_and_small_molecules	Negative,Lipids_and_small_molecules,MALDI,Orbitrap,Homo sapiens,Tissue	80.0162	998.22
2022-08-30_00h27m19s	S-2006-002297_5_S1_SM_Neg_20210608_AP	UTHSA	Negative	MALDI	Orbitrap	DAN	Homo sapiens	Animal	Tissue	Lipids_and_small_molecules	Negative,Lipids_and_small_molecules,MALDI,Orbitrap,Homo sapiens,Tissue	80.0071	999.307
2022-08-30_00h14m07s	S-2006-002297_3_S1_SM_Neg_20210608_AP	UTHSA	Negative	MALDI	Orbitrap	DAN	Homo sapiens	Animal	Tissue	Lipids_and_small_molecules	Negative,Lipids_and_small_molecules,MALDI,Orbitrap,Homo sapiens,Tissue	80.0083	998.846
2022-08-30_18h23m39s	S-2010-004189_4_S1_SM_Neg_20210608_AP	UTHSA	Negative	MALDI	Orbitrap	DAN	Homo sapiens	Animal	Tissue	Lipids_and_small_molecules	Negative,Lipids_and_small_molecules,MALDI,Orbitrap,Homo sapiens,Tissue	80.008	999.546
2022-08-30_18h05m31s	S-2010-004189_3_S1_SM_Neg_20210608_AP	UTHSA	Negative	MALDI	Orbitrap	DAN	Homo sapiens	Animal	Tissue	Lipids_and_small_molecules	Negative,Lipids_and_small_molecules,MALDI,Orbitrap,Homo sapiens,Tissue	80.0273	999.248
2022-08-30_18h00m34s	S-2010-004189_2_S1_SM_Neg_20210608_AP	UTHSA	Negative	MALDI	Orbitrap	DAN	Homo sapiens	Animal	Tissue	Lipids_and_small_molecules	Negative,Lipids_and_small_molecules,MALDI,Orbitrap,Homo sapiens,Tissue	80.0351	998.558
2022-08-30_17h51m27s	S-2010-004189_1_S1_SM_Neg_20210608_AP	UTHSA	Negative	MALDI	Orbitrap	DAN	Homo sapiens	Animal	Tissue	Lipids_and_small_molecules	Negative,Lipids_and_small_molecules,MALDI,Orbitrap,Homo sapiens,Tissue	80.0272	997.875
2022-08-30_18h26m26s	S-2010-004189_6_S1_SM_Neg_20210608_AP	UTHSA	Negative	MALDI	Orbitrap	DAN	Homo sapiens	Animal	Tissue	Lipids_and_small_molecules	Negative,Lipids_and_small_molecules,MALDI,Orbitrap,Homo sapiens,Tissue	80.0095	998.036
2023-06-14_22h50m06s	Mimetic_2_S3_SM_Neg_20230613_IT	UTHSA	Negative	MALDI	Orbitrap	DAN	Homo sapiens	Animal	Tissue	Lipids_and_small_molecules	Negative,Lipids_and_small_molecules,MALDI,Orbitrap,Homo sapiens,Tissue	70.0005	499.309
2023-06-14_22h46m10s	Mimetic_1_S3_SM_Neg_20230613_IT	UTHSA	Negative	MALDI	Orbitrap	DAN	Homo sapiens	Animal	Tissue	Lipids_and_small_molecules	Negative,Lipids_and_small_molecules,MALDI,Orbitrap,Homo sapiens,Tissue	70.0005	499.942
2023-06-14_22h42m29s	6674_15_S3_SM_Neg_20230613_IT	UTHSA	Negative	MALDI	Orbitrap	DAN	Mus musculus	Animal	Tissue	Lipids_and_small_molecules	Negative,Lipids_and_small_molecules,MALDI,Orbitrap,Mus musculus,Tissue	70.0006	499.922
2023-06-14_22h40m12s	487A_18_S3_SM_Neg_20230613_IT	UTHSA	Negative	MALDI	Orbitrap	DAN	Mus musculus	Animal	Tissue	Lipids_and_small_molecules	Negative,Lipids_and_small_molecules,MALDI,Orbitrap,Mus musculus,Tissue	70.0006	499.917
2023-06-14_22h41m42s	6674_7_S3_SM_Neg_20230613_IT	UTHSA	Negative	MALDI	Orbitrap	DAN	Mus musculus	Animal	Tissue	Lipids_and_small_molecules	Negative,Lipids_and_small_molecules,MALDI,Orbitrap,Mus musculus,Tissue	70.0005	499.84
2023-06-14_20h59m41s	487A_5_S3_SM_Neg_20230613_IT	UTHSA	Negative	MALDI	Orbitrap	DAN	Mus musculus	Animal	Tissue	Lipids_and_small_molecules	Negative,Lipids_and_small_molecules,MALDI,Orbitrap,Mus musculus,Tissue	70.0005	499.957
2023-06-13_22h45m08s	Mimetic_1_S3_SM_Neg_20230612_IT	UTHSA	Negative	MALDI	Orbitrap	DAN	Homo sapiens	Animal	Tissue	Lipids_and_small_molecules	Negative,Lipids_and_small_molecules,MALDI,Orbitrap,Homo sapiens,Tissue	70.0005	499.391
2023-06-13_22h45m34s	Mimetic_2_S3_SM_Neg_20230612_IT	UTHSA	Negative	MALDI	Orbitrap	DAN	Homo sapiens	Animal	Tissue	Lipids_and_small_molecules	Negative,Lipids_and_small_molecules,MALDI,Orbitrap,Homo sapiens,Tissue	70.0005	499.682
2023-06-13_22h38m12s	6662_14_S3_SM_Neg_20230612_IT	UTHSA	Negative	MALDI	Orbitrap	DAN	Mus musculus	Animal	Tissue	Lipids_and_small_molecules	Negative,Lipids_and_small_molecules,MALDI,Orbitrap,Mus musculus,Tissue	70.0004	499.931
2023-06-13_22h40m26s	6662_17_S3_SM_Neg_20230612_IT	UTHSA	Negative	MALDI	Orbitrap	DAN	Mus musculus	Animal	Tissue	Lipids_and_small_molecules	Negative,Lipids_and_small_molecules,MALDI,Orbitrap,Mus musculus,Tissue	70.0005	499.797
2023-06-13_22h32m52s	6660_10_S3_SM_Neg_20230612_IT	UTHSA	Negative	MALDI	Orbitrap	DAN	Mus musculus	Animal	Tissue	Lipids_and_small_molecules	Negative,Lipids_and_small_molecules,MALDI,Orbitrap,Mus musculus,Tissue	70.0004	499.935
2023-06-13_22h37m07s	6660_13_S3_SM_Neg_20230612_IT	UTHSA	Negative	MALDI	Orbitrap	DAN	Mus musculus	Animal	Tissue	Lipids_and_small_molecules	Negative,Lipids_and_small_molecules,MALDI,Orbitrap,Mus musculus,Tissue	70.0005	499.955
2023-06-13_22h29m18s	2802_15_S3_SM_Neg_20230612_IT	UTHSA	Negative	MALDI	Orbitrap	DAN	Mus musculus	Animal	Tissue	Lipids_and_small_molecules	Negative,Lipids_and_small_molecules,MALDI,Orbitrap,Mus musculus,Tissue	70.0005	499.955
2023-06-13_22h31m15s	2802_18_S3_SM_Neg_20230612_IT	UTHSA	Negative	MALDI	Orbitrap	DAN	Mus musculus	Animal	Tissue	Lipids_and_small_molecules	Negative,Lipids_and_small_molecules,MALDI,Orbitrap,Mus musculus,Tissue	70.0005	499.945
2023-06-13_22h07m12s	468A_13_S3_SM_Neg_20230612_IT	UTHSA	Negative	MALDI	Orbitrap	DAN	Mus musculus	Animal	Tissue	Lipids_and_small_molecules	Negative,Lipids_and_small_molecules,MALDI,Orbitrap,Mus musculus,Tissue	70.0005	499.642
2023-06-13_16h20m59s	468A_9_S3_SM_Neg_20230612_IT	UTHSA	Negative	MALDI	Orbitrap	DAN	Mus musculus	Animal	Tissue	Lipids_and_small_molecules	Negative,Lipids_and_small_molecules,MALDI,Orbitrap,Mus musculus,Tissue	70.0005	499.823
2023-06-13_10h25m48s	MPIMM_317_QE_P	MPI Bremen	Positive	MALDI	Orbitrap	DHB	N/A	N/A	Uncurated	Lipids_and_small_molecules	Positive,Lipids_and_small_molecules,MALDI,Orbitrap,N/A,Uncurated	99.9997	699.996
2023-06-13_09h46m36s	MPIMM_318_QE_P	MPI Bremen	Positive	MALDI	Orbitrap	DHB	N/A	N/A	Uncurated	Lipids_and_small_molecules	Positive,Lipids_and_small_molecules,MALDI,Orbitrap,N/A,Uncurated	450.003	1799.99
2023-06-13_00h44m33s	chca_sorghum_root_pos	PNNL	Positive	MALDI	FTICR	CHCA	Sorghum	Plant	Tissue	Lipids_and_small_molecules	Positive,Lipids_and_small_molecules,MALDI,FTICR,Sorghum,Tissue	152.663	2000
2023-06-13_00h43m39s	chca_sorghum_dma_root_pos	PNNL	Positive	MALDI	FTICR	CHCA	Sorghum	Plant	Tissue	Lipids_and_small_molecules	Positive,Lipids_and_small_molecules,MALDI,FTICR,Sorghum,Tissue	152.663	2000
2023-06-13_00h37m35s	chca-dma_sorghum_root_neg	PNNL	Negative	MALDI	FTICR	CHCA	Sorghum	Plant	Tissue	Lipids_and_small_molecules	Negative,Lipids_and_small_molecules,MALDI,FTICR,Sorghum,Tissue	150.797	2000
2023-06-12_17h03m17s	BVIII-11-Kidney_6_S3_SM_Neg_20230609_IT	UTHSA	Negative	MALDI	Orbitrap	DAN	Mus musculus	Animal	Tissue	Lipids_and_small_molecules	Negative,Lipids_and_small_molecules,MALDI,Orbitrap,Mus musculus,Tissue	70.0006	699.54
2023-06-12_17h05m14s	Mimetic_2_S3_SM_Neg_20230609_IT	UTHSA	Negative	MALDI	Orbitrap	DAN	Homo sapiens	Animal	Tissue	Lipids_and_small_molecules	Negative,Lipids_and_small_molecules,MALDI,Orbitrap,Homo sapiens,Tissue	70.0008	699.497
2023-06-12_17h01m29s	BVIII-11-Kidney_3_S3_SM_Neg_20230609_IT	UTHSA	Negative	MALDI	Orbitrap	DAN	Mus musculus	Animal	Tissue	Lipids_and_small_molecules	Negative,Lipids_and_small_molecules,MALDI,Orbitrap,Mus musculus,Tissue	70.0007	699.497
2023-06-12_16h59m44s	BVIII-10-Kidney_6_S3_SM_Neg_20230609_IT	UTHSA	Negative	MALDI	Orbitrap	DAN	Mus musculus	Animal	Tissue	Lipids_and_small_molecules	Negative,Lipids_and_small_molecules,MALDI,Orbitrap,Mus musculus,Tissue	70.0007	699.498
2023-06-12_16h51m55s	BVIII-4-Kidney_6_S3_SM_Neg_20230609_IT	UTHSA	Negative	MALDI	Orbitrap	DAN	Mus musculus	Animal	Tissue	Lipids_and_small_molecules	Negative,Lipids_and_small_molecules,MALDI,Orbitrap,Mus musculus,Tissue	70.0006	699.497
2023-06-12_16h57m43s	BVIII-10-Kidney_3_S3_SM_Neg_20230609_IT	UTHSA	Negative	MALDI	Orbitrap	DAN	Mus musculus	Animal	Tissue	Lipids_and_small_molecules	Negative,Lipids_and_small_molecules,MALDI,Orbitrap,Mus musculus,Tissue	70.0006	699.499
2023-06-12_16h56m14s	BVIII-9-Kidney_6_S3_SM_Neg_20230609_IT	UTHSA	Negative	MALDI	Orbitrap	DAN	Mus musculus	Animal	Tissue	Lipids_and_small_molecules	Negative,Lipids_and_small_molecules,MALDI,Orbitrap,Mus musculus,Tissue	70.0007	699.518
2023-06-12_16h53m43s	BVIII-9-Kidney_3_S3_SM_Neg_20230609_IT	UTHSA	Negative	MALDI	Orbitrap	DAN	Mus musculus	Animal	Tissue	Lipids_and_small_molecules	Negative,Lipids_and_small_molecules,MALDI,Orbitrap,Mus musculus,Tissue	70.0007	699.497
2023-06-12_16h44m50s	BVIII-2-Kidney_3_S3_SM_Neg_20230609_IT	UTHSA	Negative	MALDI	Orbitrap	DAN	Mus musculus	Animal	Tissue	Lipids_and_small_molecules	Negative,Lipids_and_small_molecules,MALDI,Orbitrap,Mus musculus,Tissue	70.0006	699.498
2023-06-12_16h52m51s	BVIII-4-Kidney_3_S3_SM_Neg_20230609_IT	UTHSA	Negative	MALDI	Orbitrap	DAN	Mus musculus	Animal	Tissue	Lipids_and_small_molecules	Negative,Lipids_and_small_molecules,MALDI,Orbitrap,Mus musculus,Tissue	70.0012	699.785
2023-06-12_16h48m46s	BVIII-2-Kidney_6_S3_SM_Neg_20230609_IT	UTHSA	Negative	MALDI	Orbitrap	DAN	Mus musculus	Animal	Tissue	Lipids_and_small_molecules	Negative,Lipids_and_small_molecules,MALDI,Orbitrap,Mus musculus,Tissue	70.0009	699.497
2023-06-12_16h41m35s	BVIII-1-Kidney_6_S3_SM_Neg_20230609_IT	UTHSA	Negative	MALDI	Orbitrap	DAN	Mus musculus	Animal	Tissue	Lipids_and_small_molecules	Negative,Lipids_and_small_molecules,MALDI,Orbitrap,Mus musculus,Tissue	70.0008	699.498
2023-06-12_15h09m12s	MALDI	ISAS	Negative	MALDI	Orbitrap	Other	Mus musculus	Animal	Tissue	Lipids_and_small_molecules	Negative,Lipids_and_small_molecules,MALDI,Orbitrap,Mus musculus,Tissue	50.0015	549.931
2023-06-12_13h50m23s	MPIMM_316_QE_P	MPI Bremen	Positive	MALDI	Orbitrap	DHB	N/A	N/A	Uncurated	Lipids_and_small_molecules	Positive,Lipids_and_small_molecules,MALDI,Orbitrap,N/A,Uncurated	99.9998	699.999
2023-06-12_11h10m00s	QEHF1_CC35_MouseKidney_A37_20um_325X525_3kv	ISAS-Lipidomics	Positive	MALDI	Orbitrap	DHB	Mus musculus	Animal	Tissue	Lipids	Positive,Lipids,MALDI,Orbitrap,Mus musculus,Tissue	549.999	1199.98
2023-06-12_10h07m34s	MPIMM_315_QE_P	MPI Bremen	Positive	MALDI	Orbitrap	DHB	N/A	N/A	Uncurated	Lipids_and_small_molecules	Positive,Lipids_and_small_molecules,MALDI,Orbitrap,N/A,Uncurated	450.001	1799.97
2023-06-09_23h42m56s	BVIII-1-Kidney_3_S3_SM_Neg_20230609_IT	UTHSA	Negative	MALDI	Orbitrap	DAN	Mus musculus	Animal	Tissue	Lipids_and_small_molecules	Negative,Lipids_and_small_molecules,MALDI,Orbitrap,Mus musculus,Tissue	70.0006	699.498
2023-06-09_23h44m48s	Mimetic_1_S3_SM_Neg_20230609_IT	UTHSA	Negative	MALDI	Orbitrap	DAN	Homo sapiens	Animal	Tissue	Lipids_and_small_molecules	Negative,Lipids_and_small_molecules,MALDI,Orbitrap,Homo sapiens,Tissue	70.0005	699.498
2023-06-09_17h07m41s	Mimetic_1_S3_SM_Neg_20230608_IT	UTHSA	Negative	MALDI	Orbitrap	DAN	Homo sapiens	Animal	Tissue	Lipids_and_small_molecules	Negative,Lipids_and_small_molecules,MALDI,Orbitrap,Homo sapiens,Tissue	70.0013	699.497
2023-06-09_17h10m13s	Mimetic_2_S3_SM_Neg_20230608_IT	UTHSA	Negative	MALDI	Orbitrap	DAN	Homo sapiens	Animal	Tissue	Lipids_and_small_molecules	Negative,Lipids_and_small_molecules,MALDI,Orbitrap,Homo sapiens,Tissue	70.0039	699.497
2023-06-09_17h06m36s	BVIII-4-Ctrl_6_S3_SM_Neg_20230608_IT	UTHSA	Negative	MALDI	Orbitrap	DAN	Mus musculus	Animal	Tissue	Lipids_and_small_molecules	Negative,Lipids_and_small_molecules,MALDI,Orbitrap,Mus musculus,Tissue	70.0007	699.497
2023-06-09_16h41m23s	BVIII-11-KO_3_S3_SM_Neg_20230608_IT	UTHSA	Negative	MALDI	Orbitrap	DAN	Mus musculus	Animal	Tissue	Lipids_and_small_molecules	Negative,Lipids_and_small_molecules,MALDI,Orbitrap,Mus musculus,Tissue	70.0009	699.547
2023-06-09_16h48m23s	BVIII-11-KO_6_S3_SM_Neg_20230608_IT	UTHSA	Negative	MALDI	Orbitrap	DAN	Mus musculus	Animal	Tissue	Lipids_and_small_molecules	Negative,Lipids_and_small_molecules,MALDI,Orbitrap,Mus musculus,Tissue	70.0005	699.497
2023-06-09_16h38m17s	BVIII-10-KO_6_S3_SM_Neg_20230608_IT	UTHSA	Negative	MALDI	Orbitrap	DAN	Mus musculus	Animal	Tissue	Lipids_and_small_molecules	Negative,Lipids_and_small_molecules,MALDI,Orbitrap,Mus musculus,Tissue	70.0007	699.498
2023-06-09_16h34m28s	BVIII-9-KO_6_S3_SM_Neg_20230608_IT	UTHSA	Negative	MALDI	Orbitrap	DAN	Mus musculus	Animal	Tissue	Lipids_and_small_molecules	Negative,Lipids_and_small_molecules,MALDI,Orbitrap,Mus musculus,Tissue	70.0007	699.497
2023-06-09_16h33m38s	BVIII-10-KO_3_S3_SM_Neg_20230608_IT	UTHSA	Negative	MALDI	Orbitrap	DAN	Mus musculus	Animal	Tissue	Lipids_and_small_molecules	Negative,Lipids_and_small_molecules,MALDI,Orbitrap,Mus musculus,Tissue	70.0006	699.497
2023-06-09_16h31m06s	BVIII-9-KO_3_S3_SM_Neg_20230608_IT	UTHSA	Negative	MALDI	Orbitrap	DAN	Mus musculus	Animal	Tissue	Lipids_and_small_molecules	Negative,Lipids_and_small_molecules,MALDI,Orbitrap,Mus musculus,Tissue	70.0007	699.497
2023-06-09_16h23m43s	BVIII-4-Ctrl_3_S3_SM_Neg_20230608_IT	UTHSA	Negative	MALDI	Orbitrap	DAN	Homo sapiens	Animal	Tissue	Lipids_and_small_molecules	Negative,Lipids_and_small_molecules,MALDI,Orbitrap,Homo sapiens,Tissue	70.0007	699.511
2023-06-09_11h28m27s	liver 2-1 5um ms range 70_1050 200_200 DHB+	None	Positive	MALDI	Orbitrap	DHB	Mus musculus	Animal	Uncurated	Lipids_and_small_molecules	Positive,Lipids_and_small_molecules,MALDI,Orbitrap,Mus musculus,Uncurated	70.003	1049.99
2023-06-09_10h38m10s	adbe_exp3_grp2	HS Mannheim	Positive	MALDI	TOF	DHB	Mus musculus	Animal	Tissue	Lipids_and_small_molecules	Positive,Lipids_and_small_molecules,MALDI,TOF,Mus musculus,Tissue	400.827	1598.4
2023-06-08_17h11m16s	Mimetic_2_S3_SM_Neg_20230607_IT	UTHSA	Negative	MALDI	Orbitrap	DAN	Homo sapiens	Animal	Tissue	Lipids_and_small_molecules	Negative,Lipids_and_small_molecules,MALDI,Orbitrap,Homo sapiens,Tissue	70.0017	699.496
2023-06-08_17h09m44s	BVIII-7-KO_6_S3_SM_Neg_20230607_IT	UTHSA	Negative	MALDI	Orbitrap	DAN	Mus musculus	Animal	Tissue	Lipids_and_small_molecules	Negative,Lipids_and_small_molecules,MALDI,Orbitrap,Mus musculus,Tissue	70.0007	699.588
2023-06-08_17h06m10s	BVIII-2-Ctrl_7_S3_SM_Neg_20230607_IT	UTHSA	Negative	MALDI	Orbitrap	DAN	Mus musculus	Animal	Tissue	Lipids_and_small_molecules	Negative,Lipids_and_small_molecules,MALDI,Orbitrap,Mus musculus,Tissue	70.0007	699.497
2023-06-08_17h04m39s	BVIII-1-Ctrl_8_S3_SM_Neg_20230607_IT	UTHSA	Negative	MALDI	Orbitrap	DAN	Mus musculus	Animal	Tissue	Lipids_and_small_molecules	Negative,Lipids_and_small_molecules,MALDI,Orbitrap,Mus musculus,Tissue	70.0008	699.513
2023-06-08_04h14m25s	BVIII-7-KO_3_S3_SM_Neg_20230607_IT	UTHSA	Negative	MALDI	Orbitrap	DAN	Mus musculus	Animal	Tissue	Lipids_and_small_molecules	Negative,Lipids_and_small_molecules,MALDI,Orbitrap,Mus musculus,Tissue	70.0006	699.498
2023-06-08_04h08m21s	BVIII-2-Ctrl_4_S3_SM_Neg_20230607_IT	UTHSA	Negative	MALDI	Orbitrap	DAN	Mus musculus	Animal	Tissue	Lipids_and_small_molecules	Negative,Lipids_and_small_molecules,MALDI,Orbitrap,Mus musculus,Tissue	70.0007	699.497
2023-06-08_04h04m12s	BVIII-1-Ctrl_4_S3_SM_Neg_20230607_IT	UTHSA	Negative	MALDI	Orbitrap	DAN	Mus musculus	Animal	Tissue	Lipids_and_small_molecules	Negative,Lipids_and_small_molecules,MALDI,Orbitrap,Mus musculus,Tissue	70.0007	699.648
2023-06-08_04h01m22s	Mimetic_1_S3_SM_Neg_20230607_IT	UTHSA	Negative	MALDI	Orbitrap	DAN	Homo sapiens	Animal	Tissue	Lipids_and_small_molecules	Negative,Lipids_and_small_molecules,MALDI,Orbitrap,Homo sapiens,Tissue	70.0049	699.496
2023-06-07_20h51m49s	HK2-Podocyte-3-central_S1_SM_Neg_20230606_IT	UTHSA	Negative	MALDI	Orbitrap	DAN	Mus musculus	Animal	Cells	Lipids_and_small_molecules	Negative,Lipids_and_small_molecules,MALDI,Orbitrap,Mus musculus,Cells	70.0006	499.877
2023-06-07_20h42m51s	HK2-Podocyte-2-central_S1_SM_Neg_20230606_IT	UTHSA	Negative	MALDI	Orbitrap	DAN	Mus musculus	Animal	Cells	Lipids_and_small_molecules	Negative,Lipids_and_small_molecules,MALDI,Orbitrap,Mus musculus,Cells	70.0005	499.28
2023-06-07_16h49m56s	HK2-Podocyte-3-edge_S1_SM_Neg_20230606_IT	UTHSA	Negative	MALDI	Orbitrap	DAN	Mus musculus	Animal	Cells	Lipids_and_small_molecules	Negative,Lipids_and_small_molecules,MALDI,Orbitrap,Mus musculus,Cells	70.0006	499.952
2023-06-07_17h03m43s	HK2-Podocyte-1-central_S1_SM_Neg_20230606_IT	UTHSA	Negative	MALDI	Orbitrap	DAN	Mus musculus	Animal	Cells	Lipids_and_small_molecules	Negative,Lipids_and_small_molecules,MALDI,Orbitrap,Mus musculus,Cells	70.0007	499.803
2023-06-07_13h28m32s	heart 10um-50-550_BRUKER	ISAS	Negative	MALDI	TOF	NEDC	Mus musculus	Animal	Tissue	Lipids_and_small_molecules	Negative,Lipids_and_small_molecules,MALDI,TOF,Mus musculus,Tissue	50.0025	549.986
2023-06-07_10h57m44s	QEHF1_CC34_MouseKidney_A37_20um_270X380_3kv	ISAS-Lipidomics	Positive	MALDI	Orbitrap	DHB	Mus musculus	Animal	Tissue	Lipids	Positive,Lipids,MALDI,Orbitrap,Mus musculus,Tissue	549.996	1199.99
2023-06-07_09h55m21s	liver 2-1 5um ms range 70_1050 200_200 DHB+	None	Positive	MALDI	Orbitrap	DHB	Mus musculus	Animal	Uncurated	Lipids_and_small_molecules	Positive,Lipids_and_small_molecules,MALDI,Orbitrap,Mus musculus,Uncurated	70.003	1049.99
2023-06-07_05h04m14s	HK2-Podocyte-2-edge_S1_SM_Neg_20230606_IT	UTHSA	Negative	MALDI	Orbitrap	DAN	Mus musculus	Animal	Cells	Lipids_and_small_molecules	Negative,Lipids_and_small_molecules,MALDI,Orbitrap,Mus musculus,Cells	70.0006	499.385
2023-06-07_03h56m30s	HK2-Podocyte-1-edge_S1_SM_Neg_20230606_IT	UTHSA	Negative	MALDI	Orbitrap	DAN	Mus musculus	Animal	Cells	Lipids_and_small_molecules	Negative,Lipids_and_small_molecules,MALDI,Orbitrap,Mus musculus,Cells	70.0008	499.224
2023-06-06_16h03m49s	liver 2-2 50um ms range 70_1050 222_322 NEDC-	None	Negative	MALDI	Orbitrap	NEDC	Mus musculus	Animal	Uncurated	Lipids_and_small_molecules	Negative,Lipids_and_small_molecules,MALDI,Orbitrap,Mus musculus,Uncurated	70	1049.99
2023-06-06_15h07m18s	230606_wholebody_Mouse_pos_(lowRes_0x5)	U Copenhagen	Positive	ESI	Orbitrap	Other	Mus musculus	Animal	Whole Organism	Lipids_and_small_molecules	Positive,Lipids_and_small_molecules,ESI,Orbitrap,Mus musculus,Whole Organism	149.994	899.968
2022-07-06_09h33m52s	MPIMM_288_QE_P	MPI Bremen	Positive	MALDI	Orbitrap	DHB	Mus musculus	Animal	Uncurated	Lipids_and_small_molecules	Positive,Lipids_and_small_molecules,MALDI,Orbitrap,Mus musculus,Uncurated	300	1200
2023-06-06_03h17m20s	EpZDF-25-1_3_S3_SM_Neg_20230531_IT	UTHSA	Negative	MALDI	Orbitrap	DAN	Mus musculus	Animal	Tissue	Lipids_and_small_molecules	Negative,Lipids_and_small_molecules,MALDI,Orbitrap,Mus musculus,Tissue	70.0006	499.53
2023-06-06_03h30m59s	Mimetic_2_S3_SM_Neg_20230531_IT	UTHSA	Negative	MALDI	Orbitrap	DAN	Mus musculus	Animal	Tissue	Lipids_and_small_molecules	Negative,Lipids_and_small_molecules,MALDI,Orbitrap,Mus musculus,Tissue	70.0006	499.308
2023-06-06_03h30m21s	Mimetic_1_S3_SM_Neg_20230531_IT	UTHSA	Negative	MALDI	Orbitrap	DAN	Mus musculus	Animal	Tissue	Lipids_and_small_molecules	Negative,Lipids_and_small_molecules,MALDI,Orbitrap,Mus musculus,Tissue	70.0076	499.309
2023-06-06_03h16m27s	EpCtrl-5-0_6_S3_SM_Neg_20230531_IT	UTHSA	Negative	MALDI	Orbitrap	DAN	Mus musculus	Animal	Tissue	Lipids_and_small_molecules	Negative,Lipids_and_small_molecules,MALDI,Orbitrap,Mus musculus,Tissue	70.0007	499.955
2023-06-06_03h19m16s	EpZDF-25-1_6_S3_SM_Neg_20230531_IT	UTHSA	Negative	MALDI	Orbitrap	DAN	Mus musculus	Animal	Tissue	Lipids_and_small_molecules	Negative,Lipids_and_small_molecules,MALDI,Orbitrap,Mus musculus,Tissue	70.0008	499.784
2023-06-06_03h13m58s	EpCtrl-5-0_3_S3_SM_Neg_20230531_IT	UTHSA	Negative	MALDI	Orbitrap	DAN	Mus musculus	Animal	Tissue	Lipids_and_small_molecules	Negative,Lipids_and_small_molecules,MALDI,Orbitrap,Mus musculus,Tissue	70.0007	499.872
2023-04-01_01h51m31s	Stanford_088_BGE	None	Positive	MALDI	TOF	DHB	OTHER	Bacteria	Tissue	Lipids_and_small_molecules	Positive,Lipids_and_small_molecules,MALDI,TOF,OTHER,Tissue	50.004	950
2023-06-05_23h45m49s	B6-Ctrl12w-m4_5_S3_SM_Neg_20230522_IT	UTHSA	Negative	MALDI	Orbitrap	DAN	Mus musculus	Animal	Tissue	Lipids_and_small_molecules	Negative,Lipids_and_small_molecules,MALDI,Orbitrap,Mus musculus,Tissue	70.0008	499.954
2023-06-05_23h45m56s	B6-Ctrl12w-m4_8_S3_SM_Neg_20230522_IT	UTHSA	Negative	MALDI	Orbitrap	DAN	Mus musculus	Animal	Tissue	Lipids_and_small_molecules	Negative,Lipids_and_small_molecules,MALDI,Orbitrap,Mus musculus,Tissue	70.0008	499.635
2022-12-02_10h18m37s	MPIMM_G69	MPI Bremen	Positive	MALDI	Orbitrap	DHB	OTHER	Animal	Tissue	Lipids_and_small_molecules	Positive,Lipids_and_small_molecules,MALDI,Orbitrap,OTHER,Tissue	200	999.997
2020-07-21_10h06m49s	MPIMM_201_QE_P_BC_CF	MPI Bremen	Positive	MALDI	Orbitrap	HCCA	OTHER	Animal	Tissue	Lipids_and_small_molecules	Positive,Lipids_and_small_molecules,MALDI,Orbitrap,OTHER,Tissue	99.9992	1499.99
2023-06-05_20h01m16s	eNOS-HS12w-m4_3_S3_SM_Neg_20230522_IT	UTHSA	Negative	MALDI	Orbitrap	DAN	Mus musculus	Animal	Tissue	Lipids_and_small_molecules	Negative,Lipids_and_small_molecules,MALDI,Orbitrap,Mus musculus,Tissue	70.0007	499.874
2023-06-05_20h00m00s	eNOS-HS12w-f4_3_S3_SM_Neg_20230522_IT	UTHSA	Negative	MALDI	Orbitrap	DAN	Mus musculus	Animal	Tissue	Lipids_and_small_molecules	Negative,Lipids_and_small_molecules,MALDI,Orbitrap,Mus musculus,Tissue	70.0007	499.909
2023-06-05_20h01m13s	eNOS-HS12w-m4_6_S3_SM_Neg_20230522_IT	UTHSA	Negative	MALDI	Orbitrap	DAN	Mus musculus	Animal	Tissue	Lipids_and_small_molecules	Negative,Lipids_and_small_molecules,MALDI,Orbitrap,Mus musculus,Tissue	70.001	499.836
2023-06-05_20h00m03s	eNOS-HS12w-f4_6_S3_SM_Neg_20230522_IT	UTHSA	Negative	MALDI	Orbitrap	DAN	Mus musculus	Animal	Tissue	Lipids_and_small_molecules	Negative,Lipids_and_small_molecules,MALDI,Orbitrap,Mus musculus,Tissue	70.0008	499.593
2023-06-05_19h56m39s	B6-Ctrl12w-f4_3_S3_SM_Neg_20230522_IT	UTHSA	Negative	MALDI	Orbitrap	DAN	Mus musculus	Animal	Tissue	Lipids_and_small_molecules	Negative,Lipids_and_small_molecules,MALDI,Orbitrap,Mus musculus,Tissue	70.001	499.763
2023-06-05_19h56m34s	B6-Ctrl12w-f4_6_S3_SM_Neg_20230522_IT	UTHSA	Negative	MALDI	Orbitrap	DAN	Mus musculus	Animal	Tissue	Lipids_and_small_molecules	Negative,Lipids_and_small_molecules,MALDI,Orbitrap,Mus musculus,Tissue	70.0009	499.45
2023-06-05_19h42m45s	eNOS-HS12w-m3_3_S3_SM_Neg_20230519_IT	UTHSA	Negative	MALDI	Orbitrap	DAN	Mus musculus	Animal	Tissue	Lipids_and_small_molecules	Negative,Lipids_and_small_molecules,MALDI,Orbitrap,Mus musculus,Tissue	70.0007	499.955
2023-06-05_19h41m02s	eNOS-HS12w-f3_6_S3_SM_Neg_20230519_IT	UTHSA	Negative	MALDI	Orbitrap	DAN	Mus musculus	Animal	Tissue	Lipids_and_small_molecules	Negative,Lipids_and_small_molecules,MALDI,Orbitrap,Mus musculus,Tissue	70.0007	499.945
2023-06-05_19h42m47s	eNOS-HS12w-m3_6_S3_SM_Neg_20230519_IT	UTHSA	Negative	MALDI	Orbitrap	DAN	Mus musculus	Animal	Tissue	Lipids_and_small_molecules	Negative,Lipids_and_small_molecules,MALDI,Orbitrap,Mus musculus,Tissue	70.0008	499.956
2023-06-05_19h40m58s	eNOS-HS12w-f3_3_S3_SM_Neg_20230519_IT	UTHSA	Negative	MALDI	Orbitrap	DAN	Mus musculus	Animal	Tissue	Lipids_and_small_molecules	Negative,Lipids_and_small_molecules,MALDI,Orbitrap,Mus musculus,Tissue	70.0007	499.981
2023-06-05_19h31m23s	eNOS-HS12w-f2_3_S3_SM_Neg_20230519_IT	UTHSA	Negative	MALDI	Orbitrap	DAN	Mus musculus	Animal	Tissue	Lipids_and_small_molecules	Negative,Lipids_and_small_molecules,MALDI,Orbitrap,Mus musculus,Tissue	70.0008	499.936
2023-06-05_19h31m26s	eNOS-HS12w-f2_6_S3_SM_Neg_20230519_IT	UTHSA	Negative	MALDI	Orbitrap	DAN	Mus musculus	Animal	Tissue	Lipids_and_small_molecules	Negative,Lipids_and_small_molecules,MALDI,Orbitrap,Mus musculus,Tissue	70.0008	499.728
2023-06-05_19h30m04s	B6-Ctrl12w-m3_6_S3_SM_Neg_20230519_IT	UTHSA	Negative	MALDI	Orbitrap	DAN	Mus musculus	Animal	Tissue	Lipids_and_small_molecules	Negative,Lipids_and_small_molecules,MALDI,Orbitrap,Mus musculus,Tissue	70.0008	499.876
2023-06-05_19h30m00s	B6-Ctrl12w-m3_3_S3_SM_Neg_20230519_IT	UTHSA	Negative	MALDI	Orbitrap	DAN	Mus musculus	Animal	Tissue	Lipids_and_small_molecules	Negative,Lipids_and_small_molecules,MALDI,Orbitrap,Mus musculus,Tissue	70.0006	499.955
2023-06-05_19h29m14s	B6-Ctrl12w-f3_3_S3_SM_Neg_20230519_IT	UTHSA	Negative	MALDI	Orbitrap	DAN	Mus musculus	Animal	Tissue	Lipids_and_small_molecules	Negative,Lipids_and_small_molecules,MALDI,Orbitrap,Mus musculus,Tissue	70.0007	499.955
2023-06-05_19h29m18s	B6-Ctrl12w-f3_6_S3_SM_Neg_20230519_IT	UTHSA	Negative	MALDI	Orbitrap	DAN	Mus musculus	Animal	Tissue	Lipids_and_small_molecules	Negative,Lipids_and_small_molecules,MALDI,Orbitrap,Mus musculus,Tissue	70.0008	499.969
2023-06-05_19h28m19s	B6-Ctrl12w-f2_6_S3_SM_Neg_20230519_IT	UTHSA	Negative	MALDI	Orbitrap	DAN	Mus musculus	Animal	Tissue	Lipids_and_small_molecules	Negative,Lipids_and_small_molecules,MALDI,Orbitrap,Mus musculus,Tissue	70.0007	499.956
2023-06-05_19h28m16s	B6-Ctrl12w-f2_3_S3_SM_Neg_20230519_IT	UTHSA	Negative	MALDI	Orbitrap	DAN	Mus musculus	Animal	Tissue	Lipids_and_small_molecules	Negative,Lipids_and_small_molecules,MALDI,Orbitrap,Mus musculus,Tissue	70.0009	499.954
2023-06-05_19h19m15s	eNOS-HS12w-m1_6_S3_SM_Neg_20230518_IT	UTHSA	Negative	MALDI	Orbitrap	DAN	Mus musculus	Animal	Tissue	Lipids_and_small_molecules	Negative,Lipids_and_small_molecules,MALDI,Orbitrap,Mus musculus,Tissue	70.0007	499.954
2023-06-05_19h24m18s	eNOS-HS12w-m2_3_S3_SM_Neg_20230518_IT	UTHSA	Negative	MALDI	Orbitrap	DAN	Mus musculus	Animal	Tissue	Lipids_and_small_molecules	Negative,Lipids_and_small_molecules,MALDI,Orbitrap,Mus musculus,Tissue	70.001	499.955
2023-06-05_19h19m11s	eNOS-HS12w-m1_3_S3_SM_Neg_20230518_IT	UTHSA	Negative	MALDI	Orbitrap	DAN	Mus musculus	Animal	Tissue	Lipids_and_small_molecules	Negative,Lipids_and_small_molecules,MALDI,Orbitrap,Mus musculus,Tissue	70.0007	499.945
2023-06-05_19h24m21s	eNOS-HS12w-m2_6_S3_SM_Neg_20230518_IT	UTHSA	Negative	MALDI	Orbitrap	DAN	Mus musculus	Animal	Tissue	Lipids_and_small_molecules	Negative,Lipids_and_small_molecules,MALDI,Orbitrap,Mus musculus,Tissue	70.0007	499.984
2023-06-05_19h17m57s	eNOS-HS12w-f1_3_S3_SM_Neg_20230518_IT	UTHSA	Negative	MALDI	Orbitrap	DAN	Mus musculus	Animal	Tissue	Lipids_and_small_molecules	Negative,Lipids_and_small_molecules,MALDI,Orbitrap,Mus musculus,Tissue	70.0006	499.953
2023-06-05_19h18m03s	eNOS-HS12w-f1_6_S3_SM_Neg_20230518_IT	UTHSA	Negative	MALDI	Orbitrap	DAN	Mus musculus	Animal	Tissue	Lipids_and_small_molecules	Negative,Lipids_and_small_molecules,MALDI,Orbitrap,Mus musculus,Tissue	70.0006	499.54
2023-06-05_19h17m01s	B6-Ctrl12w-m2_6_S3_SM_Neg_20230518_IT	UTHSA	Negative	MALDI	Orbitrap	DAN	Mus musculus	Animal	Tissue	Lipids_and_small_molecules	Negative,Lipids_and_small_molecules,MALDI,Orbitrap,Mus musculus,Tissue	70.0007	499.954
2023-06-05_19h16m50s	B6-Ctrl12w-m2_3_S3_SM_Neg_20230518_IT	UTHSA	Negative	MALDI	Orbitrap	DAN	Mus musculus	Animal	Tissue	Lipids_and_small_molecules	Negative,Lipids_and_small_molecules,MALDI,Orbitrap,Mus musculus,Tissue	70.001	499.954
2023-06-05_19h11m14s	B6-Ctrl12w-f1_6_S3_SM_Neg_20230518_IT	UTHSA	Negative	MALDI	Orbitrap	DAN	Mus musculus	Animal	Tissue	Lipids_and_small_molecules	Negative,Lipids_and_small_molecules,MALDI,Orbitrap,Mus musculus,Tissue	70.0007	499.946
2023-06-05_19h14m50s	B6-Ctrl12w-m1_3_S3_SM_Neg_20230518_IT	UTHSA	Negative	MALDI	Orbitrap	DAN	Mus musculus	Animal	Tissue	Lipids_and_small_molecules	Negative,Lipids_and_small_molecules,MALDI,Orbitrap,Mus musculus,Tissue	70.0009	499.955
2023-06-05_19h15m35s	B6-Ctrl12w-m1_6_S3_SM_Neg_20230518_IT	UTHSA	Negative	MALDI	Orbitrap	DAN	Mus musculus	Animal	Tissue	Lipids_and_small_molecules	Negative,Lipids_and_small_molecules,MALDI,Orbitrap,Mus musculus,Tissue	70.0007	499.956
2023-06-05_19h10m26s	B6-Ctrl12w-f1_3_S3_SM_Neg_20230518_IT	UTHSA	Negative	MALDI	Orbitrap	DAN	Mus musculus	Animal	Tissue	Lipids_and_small_molecules	Negative,Lipids_and_small_molecules,MALDI,Orbitrap,Mus musculus,Tissue	70.0007	499.954
2023-06-05_15h17m28s	QEHF1_CC32_MouseKidney_A37_15um_326X470_3kv	ISAS-Lipidomics	Positive	MALDI	Orbitrap	DHB	Mus musculus	Animal	Tissue	Lipids	Positive,Lipids,MALDI,Orbitrap,Mus musculus,Tissue	549.997	1199.99
2023-06-05_12h06m37s	Sample 9a	IBMP	Positive	MALDI	FTICR	CHCA	N/A	N/A	Environmental	Lipids_and_small_molecules	Positive,Lipids_and_small_molecules,MALDI,FTICR,N/A,Environmental	100.343	999.995
2023-06-05_12h07m03s	Sample 9c	IBMP	Positive	MALDI	FTICR	CHCA	N/A	N/A	Environmental	Lipids_and_small_molecules	Positive,Lipids_and_small_molecules,MALDI,FTICR,N/A,Environmental	100.352	999.991
2023-06-05_12h06m49s	Sample 9b	IBMP	Positive	MALDI	FTICR	CHCA	N/A	N/A	Environmental	Lipids_and_small_molecules	Positive,Lipids_and_small_molecules,MALDI,FTICR,N/A,Environmental	100.509	999.992
2023-06-05_11h45m44s	QEHF1_CC32_MouseKidney_A37_15um_326X470_3kv	ISAS-Lipidomics	Positive	MALDI	Orbitrap	DHB	Mus musculus	Animal	Tissue	Lipids	Positive,Lipids,MALDI,Orbitrap,Mus musculus,Tissue	549.997	1199.99
2023-06-05_12h04m33s	Sample 7b	IBMP	Positive	MALDI	FTICR	CHCA	N/A	N/A	Environmental	Lipids_and_small_molecules	Positive,Lipids_and_small_molecules,MALDI,FTICR,N/A,Environmental	100.324	999.988
2023-06-02_10h47m47s	20230601_355x550_30um_Tumeur 21T #11_DAN H2780_POS_mode_67-1005mz_70K_Laser39_6KV_350C_Slens90	MALDI-MSI-UB	Positive	MALDI	Orbitrap	DAN	Homo sapiens	Animal	Uncurated	Lipids_and_small_molecules	Positive,Lipids_and_small_molecules,MALDI,Orbitrap,Homo sapiens,Uncurated	66.9996	1005
2023-06-01_15h42m28s	20230531_355x550_30um_Tumeur 21T #11_DAN H2780_Neg_mode_67-1005mz_70K_Laser39_6KV_350C_Slens90-1	MALDI-MSI-UB	Negative	MALDI	Orbitrap	DAN	Homo sapiens	Animal	Uncurated	Lipids_and_small_molecules	Negative,Lipids_and_small_molecules,MALDI,Orbitrap,Homo sapiens,Uncurated	67.0008	1005
2023-05-30_13h52m55s	20230530_264x663_25um_Tumeur 21T #x_9AA_Neg_mode_67-1005mz_70K_Laser39_6KV_350C_Slens90_230526093204	MALDI-MSI-UB	Negative	MALDI	Orbitrap	9AA	Homo sapiens	Animal	Uncurated	Lipids_and_small_molecules	Negative,Lipids_and_small_molecules,MALDI,Orbitrap,Homo sapiens,Uncurated	67.0008	1005
2023-06-05_09h57m45s	Sample 7a	IBMP	Positive	MALDI	FTICR	CHCA	N/A	N/A	Environmental	Lipids_and_small_molecules	Positive,Lipids_and_small_molecules,MALDI,FTICR,N/A,Environmental	100.323	999.986
2023-06-02_05h20m35s	Lung B5 ROI1	None	Negative	SIMS	TOF	Other	Homo sapiens	Animal	Uncurated	Small_molecules	Negative,Small_molecules,SIMS,TOF,Homo sapiens,Uncurated	1	343.8
2023-06-02_05h23m11s	Lung B5 ROI2	None	Negative	SIMS	TOF	Other	Homo sapiens	Animal	Uncurated	Small_molecules	Negative,Small_molecules,SIMS,TOF,Homo sapiens,Uncurated	1	343.8
2023-06-02_05h24m10s	Lung B5 ROI3	None	Negative	SIMS	TOF	Other	Homo sapiens	Animal	Uncurated	Small_molecules	Negative,Small_molecules,SIMS,TOF,Homo sapiens,Uncurated	1	343.8
2023-06-02_05h14m56s	Tonsil A ROI2	None	Negative	SIMS	TOF	Other	Homo sapiens	Animal	Uncurated	Small_molecules	Negative,Small_molecules,SIMS,TOF,Homo sapiens,Uncurated	1	343.8
2023-06-02_05h13m52s	Tonsil A ROI1	None	Negative	SIMS	TOF	Other	Homo sapiens	Animal	Uncurated	Small_molecules	Negative,Small_molecules,SIMS,TOF,Homo sapiens,Uncurated	1	343.8
2023-05-31_20h11m10s	S-2111-008311_9_S3_SM_Neg_20230208_IT	UTHSA	Negative	MALDI	Orbitrap	DAN	Mus musculus	Animal	Tissue	Lipids_and_small_molecules	Negative,Lipids_and_small_molecules,MALDI,Orbitrap,Mus musculus,Tissue	69.9984	499.798
2023-05-31_19h01m23s	S-2103-004722_6_S3_SM_Neg_20220825_IT	UTHSA	Negative	MALDI	Orbitrap	DAN	Mus musculus	Animal	Tissue	Lipids_and_small_molecules	Negative,Lipids_and_small_molecules,MALDI,Orbitrap,Mus musculus,Tissue	69.9987	499.685
2023-05-31_10h36m41s	20230525_234x233_30um_Tumeur 21T #x_DAN_Neg_mode_67-1005mz_70K_Laser39_6KV_350C_Slens90	MALDI-MSI-UB	Negative	MALDI	Orbitrap	DAN	Homo sapiens	Animal	Uncurated	Lipids_and_small_molecules	Negative,Lipids_and_small_molecules,MALDI,Orbitrap,Homo sapiens,Uncurated	67.0009	1005
2023-05-31_10h34m50s	20230530_264x702_25um_Tumeur 21T #12_DAN HCL H2O80_Neg_mode_67-1005mz_70K_Laser39_6KV_350C_Slens90	MALDI-MSI-UB	Negative	MALDI	Orbitrap	DAN	Homo sapiens	Animal	Uncurated	Lipids_and_small_molecules	Negative,Lipids_and_small_molecules,MALDI,Orbitrap,Homo sapiens,Uncurated	67.0009	1005
2021-07-08_15h03m30s	20210706_bchild_nix_n25_tm_sl108	Dreisewerd group	Positive	MALDI	Orbitrap	DHAP	OTHER	Animal	Uncurated	Lipids_and_small_molecules	Positive,Lipids_and_small_molecules,MALDI,Orbitrap,OTHER,Uncurated	350.075	1499.73
2023-05-26_09h45m07s	20230525_264x773_25um_Tumeur 21T #x_9AA_Neg_mode_67-1005mz_70K_Laser39_6KV_350C_Slens90	MALDI-MSI-UB	Negative	MALDI	Orbitrap	9AA	Homo sapiens	Animal	Uncurated	Lipids_and_small_molecules	Negative,Lipids_and_small_molecules,MALDI,Orbitrap,Homo sapiens,Uncurated	67.0008	1004.97
2023-05-25_22h33m45s	20230523_GV_Neg_Rhizochip_02_raw_(0, 0)-(143, 266)_SN0p0_1-39786_centroid_MSI_export	PNNL	Negative	ESI	FTICR	Other	OTHER	Plant	Tissue	Lipids_and_small_molecules	Negative,Lipids_and_small_molecules,ESI,FTICR,OTHER,Tissue	150.031	999.997
2023-05-24_16h41m03s	20230524_114x190_25um_GM3#4_9AA_Neg_mode_200-2000mz_70K_Laser39_5KV_350C_Slens90	MALDI-MSI-UB	Negative	MALDI	Orbitrap	9AA	Homo sapiens	Animal	Uncurated	Lipids_and_small_molecules	Negative,Lipids_and_small_molecules,MALDI,Orbitrap,Homo sapiens,Uncurated	190.003	2000
2023-05-24_10h15m21s	20230523_428x500_7um_GM3#2_DAN_Neg_mode_67-1005mz_70K_Laser39_5KV_350C_Slens90	MALDI-MSI-UB	Negative	MALDI	Orbitrap	DAN	Homo sapiens	Animal	Uncurated	Lipids_and_small_molecules	Negative,Lipids_and_small_molecules,MALDI,Orbitrap,Homo sapiens,Uncurated	67.0011	1005
2023-05-25_10h07m40s	20230524_130x223_25um_GM3#4_DHB-TFA_Pos_mode_200-2000mz_70K_Laser39_5KV_350C_Slens90	MALDI-MSI-UB	Positive	MALDI	Orbitrap	DHB	Homo sapiens	Animal	Uncurated	Lipids_and_small_molecules	Positive,Lipids_and_small_molecules,MALDI,Orbitrap,Homo sapiens,Uncurated	190	1999.9
2023-05-24_14h52m53s	20230524_112x192_25um_GM3#5_DAN_Neg_mode_200-2000mz_70K_Laser39_5KV_350C_Slens90	MALDI-MSI-UB	Negative	MALDI	Orbitrap	DAN	Homo sapiens	Animal	Uncurated	Lipids_and_small_molecules	Negative,Lipids_and_small_molecules,MALDI,Orbitrap,Homo sapiens,Uncurated	200.003	1999.91
2023-05-25_11h19m31s	QEHF1_CC30_MouseKidney_DHB150uL_270x434_30um_A325	ISAS-Lipidomics	Positive	MALDI	Orbitrap	DHB	Mus musculus	Animal	Tissue	Lipids_and_small_molecules	Positive,Lipids_and_small_molecules,MALDI,Orbitrap,Mus musculus,Tissue	249.998	999.985
2019-11-28_10h39m21s	MPIMM_192_QE_P_BC_CF	MPI Bremen	Positive	MALDI	Orbitrap	DHB	OTHER	Animal	Tissue	Lipids_and_small_molecules	Positive,Lipids_and_small_molecules,MALDI,Orbitrap,OTHER,Tissue	150	1199.99
2023-05-23_20h48m07s	230510_lung_test_11a4_lip_neg_bg_02	PNNL	Negative	MALDI	FTICR	NEDC	Homo sapiens	Animal	Tissue	Lipids_and_small_molecules	Negative,Lipids_and_small_molecules,MALDI,FTICR,Homo sapiens,Tissue	221.389	1199.87
2023-05-23_20h48m29s	230510_lung_test_11a4_lip_neg_bg_01	PNNL	Negative	MALDI	FTICR	NEDC	Homo sapiens	Animal	Tissue	Lipids_and_small_molecules	Negative,Lipids_and_small_molecules,MALDI,FTICR,Homo sapiens,Tissue	224.496	1199.87
2023-05-23_20h45m27s	230511_lung_test_11a4_side2_lip_pos_bg_01	PNNL	Positive	MALDI	FTICR	DHB	Homo sapiens	Animal	Tissue	Lipids_and_small_molecules	Positive,Lipids_and_small_molecules,MALDI,FTICR,Homo sapiens,Tissue	203.052	1199.87
2023-05-23_20h44m02s	230510_lung_test_11a4_lip_pos_bg_02	PNNL	Positive	MALDI	FTICR	DHB	Homo sapiens	Animal	Tissue	Lipids_and_small_molecules	Positive,Lipids_and_small_molecules,MALDI,FTICR,Homo sapiens,Tissue	203.052	1199.88
2023-05-23_12h33m43s	20230522_289x738_10um_Tumeur 21T #7_DAN HCL_Neg_mode_67-1005mz_70K_Laser39_5KV_350C_Slens90 - error number of pixel in X	MALDI-MSI-UB	Negative	MALDI	Orbitrap	DAN	Homo sapiens	Animal	Uncurated	Lipids_and_small_molecules	Negative,Lipids_and_small_molecules,MALDI,Orbitrap,Homo sapiens,Uncurated	67.001	1005
2023-05-23_11h25m30s	stitch s1 5 negative 70 um	U Copenhagen	Negative	Other	Orbitrap	Other	Mus musculus	Animal	Uncurated	Lipids_and_small_molecules	Negative,Lipids_and_small_molecules,Other,Orbitrap,Mus musculus,Uncurated	149.998	899.97
2022-12-13_10h01m08s	20221212_354x547_42um_1814-1835_PHY boite 2 lyoph_1835 to 1814_DHB_POs_100-1500_70k_LAser39_4P5KV_350C_Slens90_line	MALDI-MSI-UB	Positive	MALDI	Orbitrap	DHB	N/A	N/A	Uncurated	Lipids_and_small_molecules	Positive,Lipids_and_small_molecules,MALDI,Orbitrap,N/A,Uncurated	100.001	1500.03
2023-05-19_09h33m01s	2023-05-17_SCC_214_4_Gr6_DAN_NEG_198x300_pixel mode_35atn_pxl50um_50uLmin	U Copenhagen	Negative	MALDI	Orbitrap	DAN	Mus musculus	Animal	Uncurated	Lipids_and_small_molecules	Negative,Lipids_and_small_molecules,MALDI,Orbitrap,Mus musculus,Uncurated	200	999.988
2023-05-17_14h00m17s	230516_wholebody_Mouse_pos_(Low_res_3x8)	U Copenhagen	Positive	ESI	Orbitrap	Other	Mus musculus	Animal	Whole Organism	Lipids_and_small_molecules	Positive,Lipids_and_small_molecules,ESI,Orbitrap,Mus musculus,Whole Organism	149.995	899.95
2023-05-17_08h38m26s	liver 2-4 50um ms range 70_1050 221_310 DHB+	None	Positive	MALDI	Orbitrap	DHB	Mixed	Animal	Uncurated	Lipids_and_small_molecules	Positive,Lipids_and_small_molecules,MALDI,Orbitrap,Mixed,Uncurated	70.0002	1050
2023-05-16_22h06m15s	PT_88_recal_centroid	None	Negative	MALDI	Orbitrap	NEDC	Mus musculus	Animal	Tissue	Lipids_and_small_molecules	Negative,Lipids_and_small_molecules,MALDI,Orbitrap,Mus musculus,Tissue	100.002	999.938
2023-05-16_16h57m34s	230516_wholebody_Mouse_pos_(low_res_1x4)	U Copenhagen	Positive	ESI	Orbitrap	Other	Mus musculus	Animal	Whole Organism	Lipids_and_small_molecules	Positive,Lipids_and_small_molecules,ESI,Orbitrap,Mus musculus,Whole Organism	149.994	899.97
2023-05-16_13h39m13s	230516_wholebody_Mouse_pos_(low_res_1x3)	U Copenhagen	Positive	ESI	Orbitrap	Other	Mus musculus	Animal	Whole Organism	Lipids_and_small_molecules	Positive,Lipids_and_small_molecules,ESI,Orbitrap,Mus musculus,Whole Organism	149.994	899.967
2023-05-16_09h36m51s	2021-08-28_306_Tumor2_DAN_NEG_257x277_pxl40um	U Copenhagen	Negative	MALDI	Orbitrap	DAN	Mus musculus	Animal	Uncurated	Lipids_and_small_molecules	Negative,Lipids_and_small_molecules,MALDI,Orbitrap,Mus musculus,Uncurated	299.999	999.981
2023-05-15_21h06m50s	2021-08-31_311_Tumor1_DAN_NEG_155x89_pxl70um	U Copenhagen	Negative	MALDI	Orbitrap	DAN	Mus musculus	Animal	Uncurated	Lipids_and_small_molecules	Negative,Lipids_and_small_molecules,MALDI,Orbitrap,Mus musculus,Uncurated	299.999	999.992
2023-05-15_20h38m06s	2021-10-28_310_tumor1_DAN_NEG_278x174_pxl40um	U Copenhagen	Negative	MALDI	Orbitrap	DAN	Mus musculus	Animal	Uncurated	Lipids_and_small_molecules	Negative,Lipids_and_small_molecules,MALDI,Orbitrap,Mus musculus,Uncurated	250	999.987
2023-05-15_20h29m41s	2021-08-31_311_Tumor2_DAN_NEG_271X107_pxl50um	U Copenhagen	Negative	MALDI	Orbitrap	DAN	Mus musculus	Animal	Uncurated	Lipids_and_small_molecules	Negative,Lipids_and_small_molecules,MALDI,Orbitrap,Mus musculus,Uncurated	299.999	999.988
2023-05-15_20h02m55s	2021-09-01_321_Tumor1_DAN_NEG_291x279_pxl40um	U Copenhagen	Negative	MALDI	Orbitrap	DAN	Mus musculus	Animal	Uncurated	Lipids_and_small_molecules	Negative,Lipids_and_small_molecules,MALDI,Orbitrap,Mus musculus,Uncurated	299.998	999.986
2017-08-11_08h01m02s	Servier_Ctrl_mouse_wb_median_plane_DHB	Servier	Positive	MALDI	FTICR	DHB	Mus musculus	Animal	Whole Organism	Lipids_and_small_molecules	Positive,Lipids_and_small_molecules,MALDI,FTICR,Mus musculus,Whole Organism	151.002	995.961
2023-05-12_15h13m22s	2022-02-16_208_DAN_NEG_319x177_pxl40um	U Copenhagen	Negative	MALDI	Orbitrap	DAN	Mus musculus	Animal	Uncurated	Lipids_and_small_molecules	Negative,Lipids_and_small_molecules,MALDI,Orbitrap,Mus musculus,Uncurated	200	999.994
2023-05-12_11h52m17s	2021-08-31_311_Tumor2_DAN_NEG_271X107_pxl50um	U Copenhagen	Negative	MALDI	Orbitrap	DAN	Mus musculus	Animal	Uncurated	Lipids_and_small_molecules	Negative,Lipids_and_small_molecules,MALDI,Orbitrap,Mus musculus,Uncurated	299.999	999.988
2023-05-12_11h37m52s	2022-02-11_214_DAN_NEG_414x176_pxl40um	U Copenhagen	Negative	MALDI	Orbitrap	DAN	Mus musculus	Animal	Uncurated	Lipids_and_small_molecules	Negative,Lipids_and_small_molecules,MALDI,Orbitrap,Mus musculus,Uncurated	200.001	999.993
2023-05-12_10h15m27s	230228_wholebody_Pregnant_Mouse_pos_(13x10)	U Copenhagen	Positive	ESI	Orbitrap	Other	Mus musculus	Animal	Whole Organism	Lipids_and_small_molecules	Positive,Lipids_and_small_molecules,ESI,Orbitrap,Mus musculus,Whole Organism	149.993	899.967
2023-05-10_17h33m23s	230228_wholebody_Pregnant_Mouse_pos_(4x5)	U Copenhagen	Positive	ESI	Orbitrap	Other	Mus musculus	Animal	Whole Organism	Lipids_and_small_molecules	Positive,Lipids_and_small_molecules,ESI,Orbitrap,Mus musculus,Whole Organism	149.993	899.963
2023-05-11_06h51m31s	2023_05_10_rks_stagetemp_30_nedc	PNNL	Negative	MALDI	FTICR	NEDC	Sorghum	Plant	Tissue	Lipids_and_small_molecules	Negative,Lipids_and_small_molecules,MALDI,FTICR,Sorghum,Tissue	98.3169	1099.98
2023-05-10_21h49m58s	2022-02-01_regular_259_DAN_NEG_261x195_pxl40um	U Copenhagen	Negative	MALDI	Orbitrap	DAN	Mus musculus	Animal	Uncurated	Lipids_and_small_molecules	Negative,Lipids_and_small_molecules,MALDI,Orbitrap,Mus musculus,Uncurated	200.001	999.993
2023-05-10_21h07m23s	2022-01-19_regular_263_DAN_NEG_433x153_pxl40um	U Copenhagen	Negative	MALDI	Orbitrap	DAN	Mus musculus	Animal	Uncurated	Lipids_and_small_molecules	Negative,Lipids_and_small_molecules,MALDI,Orbitrap,Mus musculus,Uncurated	200	999.994
2023-05-10_20h44m19s	2022-02-10_regular_207_DAN_NEG_511x156_pxl40um	U Copenhagen	Negative	MALDI	Orbitrap	DAN	Mus musculus	Animal	Uncurated	Lipids_and_small_molecules	Negative,Lipids_and_small_molecules,MALDI,Orbitrap,Mus musculus,Uncurated	200.001	999.995
2023-05-10_20h38m39s	2022-03-28_261_regular_DAN_NEG_442x166_pxl40um.imzML	U Copenhagen	Negative	MALDI	Orbitrap	DAN	Mus musculus	Animal	Uncurated	Lipids_and_small_molecules	Negative,Lipids_and_small_molecules,MALDI,Orbitrap,Mus musculus,Uncurated	199.999	999.99
2023-05-10_19h58m24s	2021-12-03_regular_303_T1_DAN_NEG_232x184_pxl40um	U Copenhagen	Negative	MALDI	Orbitrap	DAN	Mus musculus	Animal	Uncurated	Lipids_and_small_molecules	Negative,Lipids_and_small_molecules,MALDI,Orbitrap,Mus musculus,Uncurated	200.001	999.994
2023-05-10_20h07m41s	2022-01-14_regular_302_DAN_NEG_217x195_pxl40um	U Copenhagen	Negative	MALDI	Orbitrap	DAN	Mus musculus	Animal	Uncurated	Lipids_and_small_molecules	Negative,Lipids_and_small_molecules,MALDI,Orbitrap,Mus musculus,Uncurated	200	999.995
2023-05-10_20h03m32s	2021-12-08_regular_gr4_6_DAN_NEG_219x386_pxl40um	U Copenhagen	Negative	MALDI	Orbitrap	DAN	Mus musculus	Animal	Uncurated	Lipids_and_small_molecules	Negative,Lipids_and_small_molecules,MALDI,Orbitrap,Mus musculus,Uncurated	200	999.994
2023-05-09_10h13m01s	230508_wholebody__Mouse_pos_(3x7)	U Copenhagen	Positive	ESI	Orbitrap	Other	Mus musculus	Animal	Whole Organism	Lipids_and_small_molecules	Positive,Lipids_and_small_molecules,ESI,Orbitrap,Mus musculus,Whole Organism	149.994	899.97
2023-05-08_17h01m35s	230508_wholebody__Mouse_pos_(3x3 low resolution)	U Copenhagen	Positive	ESI	Orbitrap	Other	Mus musculus	Animal	Whole Organism	Lipids_and_small_molecules	Positive,Lipids_and_small_molecules,ESI,Orbitrap,Mus musculus,Whole Organism	149.994	899.969
2023-05-08_13h39m16s	230508_wholebody__Mouse_pos_(6x2 low resolution)	U Copenhagen	Positive	ESI	Orbitrap	Other	Mus musculus	Animal	Whole Organism	Lipids_and_small_molecules	Positive,Lipids_and_small_molecules,ESI,Orbitrap,Mus musculus,Whole Organism	149.996	899.978
2023-05-08_13h39m42s	230508_wholebody__Mouse_pos_(6x9 low resolution)	U Copenhagen	Positive	ESI	Orbitrap	Other	Mus musculus	Animal	Whole Organism	Lipids_and_small_molecules	Positive,Lipids_and_small_molecules,ESI,Orbitrap,Mus musculus,Whole Organism	149.995	899.977
2023-05-08_10h40m22s	stitch G4 1 70 um neg	U Copenhagen	Negative	Other	Orbitrap	Other	Mus musculus	Animal	Uncurated	Lipids_and_small_molecules	Negative,Lipids_and_small_molecules,Other,Orbitrap,Mus musculus,Uncurated	149.997	899.963
2023-05-08_09h47m18s	2023-05-04_SCC_937_1_Gr6_DAN_NEG_199x169_pixel mode_35atn_pxl50um_50uLmin	U Copenhagen	Negative	MALDI	Orbitrap	DAN	Mus musculus	Animal	Uncurated	Lipids_and_small_molecules	Negative,Lipids_and_small_molecules,MALDI,Orbitrap,Mus musculus,Uncurated	200	999.99
2023-05-06_02h49m54s	AREA01_Sample_1_centroid	None	Negative	MALDI	TOF	NEDC	N/A	Animal	Uncurated	Lipids_and_small_molecules	Negative,Lipids_and_small_molecules,MALDI,TOF,N/A,Uncurated	99.9543	500.346
2023-05-05_11h28m01s	20230427NEDCFHTUMOR	psm	Negative	MALDI	FTICR	NEDC	Mus musculus	Animal	Tissue	Lipids_and_small_molecules	Negative,Lipids_and_small_molecules,MALDI,FTICR,Mus musculus,Tissue	92.0292	999.99
2023-05-05_10h29m22s	2023-05-03_SCC_937_5_Gr6_DAN_NEG_205x165_pixel mode_35atn_pxl50um_50uLmin	U Copenhagen	Negative	MALDI	Orbitrap	DAN	Mus musculus	Animal	Uncurated	Lipids_and_small_molecules	Negative,Lipids_and_small_molecules,MALDI,Orbitrap,Mus musculus,Uncurated	200	999.991
2023-05-05_01h32m11s	077_qc_01_s2_lip_neg_230405_bg	PNNL	Negative	MALDI	FTICR	NEDC	Homo sapiens	Animal	Tissue	Lipids_and_small_molecules	Negative,Lipids_and_small_molecules,MALDI,FTICR,Homo sapiens,Tissue	147.442	1099.99
2023-05-05_01h33m26s	077_qc_02_s2_lip_neg_230405_bg	PNNL	Negative	MALDI	FTICR	NEDC	Homo sapiens	Animal	Tissue	Lipids_and_small_molecules	Negative,Lipids_and_small_molecules,MALDI,FTICR,Homo sapiens,Tissue	147.964	1099.99
2023-05-04_22h33m30s	077_qc_02_s2_lip_pos_230404_bg	PNNL	Positive	MALDI	FTICR	DHB	Homo sapiens	Animal	Tissue	Lipids_and_small_molecules	Positive,Lipids_and_small_molecules,MALDI,FTICR,Homo sapiens,Tissue	203.223	1199.62
2023-05-04_22h32m34s	077_qc_01_s2_lip_pos_230404_bg	PNNL	Positive	MALDI	FTICR	DHB	Homo sapiens	Animal	Tissue	Lipids_and_small_molecules	Positive,Lipids_and_small_molecules,MALDI,FTICR,Homo sapiens,Tissue	203.223	1199.85
2023-03-28_20h57m59s	230317_kidney_thickness_test_lip_neg_s2_bg_7um_02	PNNL	Negative	MALDI	FTICR	NEDC	Homo sapiens	Animal	Tissue	Lipids_and_small_molecules	Negative,Lipids_and_small_molecules,MALDI,FTICR,Homo sapiens,Tissue	147.476	1099.99
2023-03-20_17h38m14s	230316_077_02_s1_7um_lip_pos_bg	PNNL	Positive	MALDI	FTICR	DHB	Homo sapiens	Animal	Tissue	Lipids_and_small_molecules	Positive,Lipids_and_small_molecules,MALDI,FTICR,Homo sapiens,Tissue	203.223	1199.65
2023-05-03_18h33m19s	ronja_k_ko_white matter-root mean square	RI	Positive	MALDI	TOF	HCCA	Rattus norvegicus	Animal	Tissue	Lipids_and_small_molecules	Positive,Lipids_and_small_molecules,MALDI,TOF,Rattus norvegicus,Tissue	300.015	1300
2023-05-03_18h31m08s	ronja_k_wt_white matter-root mean square	RI	Positive	MALDI	TOF	HCCA	Rattus norvegicus	Animal	Tissue	Lipids_and_small_molecules	Positive,Lipids_and_small_molecules,MALDI,TOF,Rattus norvegicus,Tissue	300.015	1300
2023-04-24_22h39m50s	S-2111-008311_6_S3_SM_Neg_20230208_IT	UTHSA	Negative	MALDI	Orbitrap	DAN	Homo sapiens	Animal	Tissue	Lipids_and_small_molecules	Negative,Lipids_and_small_molecules,MALDI,Orbitrap,Homo sapiens,Tissue	70.0254	499.157
2023-04-24_22h31m55s	S-2108-021796_10_S3_SM_Neg_20230208_IT	UTHSA	Negative	MALDI	Orbitrap	DAN	Homo sapiens	Animal	Tissue	Lipids_and_small_molecules	Negative,Lipids_and_small_molecules,MALDI,Orbitrap,Homo sapiens,Tissue	70.0038	499.498
2017-07-26_07h57m24s	20170725Metaspace	HMGU	Negative	MALDI	FTICR	9AA	Homo sapiens	Animal	Whole Organism	Lipids_and_small_molecules	Negative,Lipids_and_small_molecules,MALDI,FTICR,Homo sapiens,Whole Organism	0	2000
2023-05-03_11h49m47s	S1 1 stitch 70 um neg	U Copenhagen	Negative	Other	Orbitrap	Other	Mus musculus	Animal	Uncurated	Lipids_and_small_molecules	Negative,Lipids_and_small_molecules,Other,Orbitrap,Mus musculus,Uncurated	149.997	899.967
2023-05-03_10h11m05s	C2 5 stitch 70 um neg	U Copenhagen	Negative	Other	Orbitrap	Other	Mus musculus	Animal	Uncurated	Lipids_and_small_molecules	Negative,Lipids_and_small_molecules,Other,Orbitrap,Mus musculus,Uncurated	149.997	899.966
2023-05-03_09h36m02s	230502_wholebody__PregnantMouse_pos_(kontrolx9)	U Copenhagen	Positive	ESI	Orbitrap	Other	Mus musculus	Animal	Whole Organism	Lipids_and_small_molecules	Positive,Lipids_and_small_molecules,ESI,Orbitrap,Mus musculus,Whole Organism	149.994	899.971
2023-05-03_09h35m25s	230502_wholebody__PregnantMouse_pos_(low resolution, kontrolx6)	U Copenhagen	Positive	ESI	Orbitrap	Other	Mus musculus	Animal	Whole Organism	Lipids_and_small_molecules	Positive,Lipids_and_small_molecules,ESI,Orbitrap,Mus musculus,Whole Organism	149.994	899.973
2023-05-03_08h58m12s	2023-05-02_SCC_937_6_Gr6_DAN_NEG_196x165_pixel mode_35atn_pxl50um_50uLmin	U Copenhagen	Negative	MALDI	Orbitrap	DAN	Mus musculus	Animal	Uncurated	Lipids_and_small_molecules	Negative,Lipids_and_small_molecules,MALDI,Orbitrap,Mus musculus,Uncurated	199.999	999.991
2023-05-02_17h54m33s	ronjak_wt-root mean square	RI	Positive	MALDI	TOF	HCCA	Rattus norvegicus	Animal	Tissue	Lipids_and_small_molecules	Positive,Lipids_and_small_molecules,MALDI,TOF,Rattus norvegicus,Tissue	300.015	1300
2023-05-02_16h16m04s	S1_NoLockMass_04012022_recal	Spectroglyph LLC	Negative	MALDI	Orbitrap	DAN	Mus musculus	Animal	Tissue	Lipids_and_small_molecules	Negative,Lipids_and_small_molecules,MALDI,Orbitrap,Mus musculus,Tissue	70.0711	699.823
2023-05-02_13h25m43s	230502_wholebody__PregnantMouse_pos_(Kontrolx9)	U Copenhagen	Positive	ESI	Orbitrap	Other	Mus musculus	Animal	Whole Organism	Lipids_and_small_molecules	Positive,Lipids_and_small_molecules,ESI,Orbitrap,Mus musculus,Whole Organism	149.994	899.971
2023-05-02_13h20m33s	230428_wholebody__mouse_pos_(0x4)	U Copenhagen	Positive	ESI	Orbitrap	Other	Mus musculus	Animal	Whole Organism	Lipids_and_small_molecules	Positive,Lipids_and_small_molecules,ESI,Orbitrap,Mus musculus,Whole Organism	149.994	899.968
2023-05-02_13h20m54s	230428_wholebody__mouse_pos_(0x6)	U Copenhagen	Positive	ESI	Orbitrap	Other	Mus musculus	Animal	Whole Organism	Lipids_and_small_molecules	Positive,Lipids_and_small_molecules,ESI,Orbitrap,Mus musculus,Whole Organism	149.994	899.969
2023-05-02_13h18m38s	230428_wholebody__mouse_pos_(0x3)	U Copenhagen	Positive	ESI	Orbitrap	Other	Mus musculus	Animal	Whole Organism	Lipids_and_small_molecules	Positive,Lipids_and_small_molecules,ESI,Orbitrap,Mus musculus,Whole Organism	149.995	899.966
2023-05-02_13h17m16s	230424_wholebody__mouse_pos_(0.5x15)	U Copenhagen	Positive	ESI	Orbitrap	Other	Mus musculus	Animal	Whole Organism	Lipids_and_small_molecules	Positive,Lipids_and_small_molecules,ESI,Orbitrap,Mus musculus,Whole Organism	149.995	899.971
2023-05-02_13h17m55s	230428_wholebody__mouse_pos_(0x2)	U Copenhagen	Positive	ESI	Orbitrap	Other	Mus musculus	Animal	Whole Organism	Lipids_and_small_molecules	Positive,Lipids_and_small_molecules,ESI,Orbitrap,Mus musculus,Whole Organism	149.994	899.969
2023-05-02_13h16m44s	230424_wholebody__mouse_pos_(0.5x4)	U Copenhagen	Positive	ESI	Orbitrap	Other	Mus musculus	Animal	Whole Organism	Lipids_and_small_molecules	Positive,Lipids_and_small_molecules,ESI,Orbitrap,Mus musculus,Whole Organism	149.995	899.971
2023-05-02_13h15m11s	230420_wholebody__mouse_pos_(3x3)	U Copenhagen	Positive	ESI	Orbitrap	Other	Mus musculus	Animal	Whole Organism	Lipids_and_small_molecules	Positive,Lipids_and_small_molecules,ESI,Orbitrap,Mus musculus,Whole Organism	149.994	899.966
2023-05-02_13h15m54s	230424_wholebody__mouse_pos_(0.5x2)	U Copenhagen	Positive	ESI	Orbitrap	Other	Mus musculus	Animal	Whole Organism	Lipids_and_small_molecules	Positive,Lipids_and_small_molecules,ESI,Orbitrap,Mus musculus,Whole Organism	149.995	899.972
2023-05-02_13h14m14s	230419_wholebody__mouse_pos_(1x8)	U Copenhagen	Positive	ESI	Orbitrap	Other	Mus musculus	Animal	Whole Organism	Lipids_and_small_molecules	Positive,Lipids_and_small_molecules,ESI,Orbitrap,Mus musculus,Whole Organism	149.995	899.973
2023-05-02_13h14m49s	230420_wholebody__mouse_pos_(1x7)	U Copenhagen	Positive	ESI	Orbitrap	Other	Mus musculus	Animal	Whole Organism	Lipids_and_small_molecules	Positive,Lipids_and_small_molecules,ESI,Orbitrap,Mus musculus,Whole Organism	149.994	899.965
2023-05-02_13h13m25s	230419_wholebody__mouse_pos_(1x5)	U Copenhagen	Positive	ESI	Orbitrap	Other	Mus musculus	Animal	Whole Organism	Lipids_and_small_molecules	Positive,Lipids_and_small_molecules,ESI,Orbitrap,Mus musculus,Whole Organism	149.995	899.974
2023-05-02_11h21m51s	stitch cont 1 70 um	U Copenhagen	Negative	Other	Orbitrap	Other	Mus musculus	Animal	Uncurated	Lipids_and_small_molecules	Negative,Lipids_and_small_molecules,Other,Orbitrap,Mus musculus,Uncurated	149.997	899.96
2023-05-02_09h37m03s	2023-05-01_S4_1_DAN_NEG_340x95_pixel mode_36atn_pxl25um_50uLmin	U Copenhagen	Negative	MALDI	Orbitrap	DAN	Mus musculus	Animal	Uncurated	Lipids_and_small_molecules	Negative,Lipids_and_small_molecules,MALDI,Orbitrap,Mus musculus,Uncurated	150	1049.99
2023-05-02_03h51m51s	2023_04_26_rks_mc_slide1_nedc_low	PNNL	Negative	MALDI	FTICR	NEDC	Sorghum	Plant	Tissue	Lipids_and_small_molecules	Negative,Lipids_and_small_molecules,MALDI,FTICR,Sorghum,Tissue	202.695	1099.95
2023-05-02_03h49m38s	2023_04_26_rks_mc_slide1_nedc_high	PNNL	Negative	MALDI	FTICR	NEDC	Sorghum	Plant	Tissue	Lipids_and_small_molecules	Negative,Lipids_and_small_molecules,MALDI,FTICR,Sorghum,Tissue	205.035	1099.92
2023-05-02_03h57m38s	2023_04_26_rks_slide2_dhb_low	PNNL	Positive	MALDI	FTICR	DHB	Sorghum	Plant	Tissue	Lipids_and_small_molecules	Positive,Lipids_and_small_molecules,MALDI,FTICR,Sorghum,Tissue	202.695	999.981
2023-05-02_03h56m39s	2023_04_26_rks_mc_slide2_dhb_high	PNNL	Positive	MALDI	FTICR	DHB	Sorghum	Plant	Tissue	Lipids_and_small_molecules	Positive,Lipids_and_small_molecules,MALDI,FTICR,Sorghum,Tissue	203.052	1000
2023-05-02_02h16m35s	2023_04_24_rks_malexsubset_slide1_nedc	PNNL	Negative	MALDI	FTICR	NEDC	OTHER	Plant	Tissue	Lipids_and_small_molecules	Negative,Lipids_and_small_molecules,MALDI,FTICR,OTHER,Tissue	98.317	1099.96
2023-05-02_02h13m40s	2023_04_24_rks_maleksubset_slide1_dhb	PNNL	Positive	MALDI	FTICR	DHB	OTHER	Plant	Tissue	Lipids_and_small_molecules	Positive,Lipids_and_small_molecules,MALDI,FTICR,OTHER,Tissue	98.3096	999.93
2023-05-01_16h35m17s	2023-05-01_G6_4_DAN_NEG_295x79_pixel mode_36atn_pxl25um_50uLmin	U Copenhagen	Negative	MALDI	Orbitrap	DAN	Mus musculus	Animal	Uncurated	Lipids_and_small_molecules	Negative,Lipids_and_small_molecules,MALDI,Orbitrap,Mus musculus,Uncurated	150	1049.99
2023-05-01_09h19m53s	2023-04-28_G3_1_DAN_NEG_204x233_pixel mode_36atn_pxl25um_50uLmin	U Copenhagen	Negative	MALDI	Orbitrap	DAN	Mus musculus	Animal	Uncurated	Lipids_and_small_molecules	Negative,Lipids_and_small_molecules,MALDI,Orbitrap,Mus musculus,Uncurated	150	1049.99
2023-04-03_08h30m26s	MALDI_2_kidney_2	None	Negative	MALDI	Orbitrap	NEDC	Mus musculus	Animal	Tissue	Lipids_and_small_molecules	Negative,Lipids_and_small_molecules,MALDI,Orbitrap,Mus musculus,Tissue	100.013	999.66
2023-03-28_20h59m01s	230317_kidney_thickness_test_lip_neg_s2_bg_7um_03	PNNL	Negative	MALDI	FTICR	NEDC	Homo sapiens	Animal	Tissue	Lipids_and_small_molecules	Negative,Lipids_and_small_molecules,MALDI,FTICR,Homo sapiens,Tissue	147.74	1099.99
2023-04-28_09h19m28s	2023-04-26_Cont_5_DAN_NEG_322x100_pixel mode_36atn_pxl25um_50uLmin	U Copenhagen	Negative	MALDI	Orbitrap	DAN	Mus musculus	Animal	Uncurated	Lipids_and_small_molecules	Negative,Lipids_and_small_molecules,MALDI,Orbitrap,Mus musculus,Uncurated	149.999	1049.99
2023-04-26_11h34m56s	2023-04-24_G5_4_DAN_NEG_281x140_pixel mode_36atn_pxl25um_50uLmin	U Copenhagen	Negative	MALDI	Orbitrap	DAN	Mus musculus	Animal	Uncurated	Lipids_and_small_molecules	Negative,Lipids_and_small_molecules,MALDI,Orbitrap,Mus musculus,Uncurated	150	1049.99
2023-04-21_13h44m01s	230420_MouseKidney_test03_DHB_20um_A35_3kV_256x339_2Dpixel	ISAS-Lipidomics	Positive	MALDI	Orbitrap	DHB	Mus musculus	Animal	Tissue	Lipids_and_small_molecules	Positive,Lipids_and_small_molecules,MALDI,Orbitrap,Mus musculus,Tissue	249.999	999.977
2023-04-24_22h41m36s	S-2111-008311_10_S3_SM_Neg_20230208_IT	UTHSA	Negative	MALDI	Orbitrap	DAN	Homo sapiens	Animal	Tissue	Lipids_and_small_molecules	Negative,Lipids_and_small_molecules,MALDI,Orbitrap,Homo sapiens,Tissue	70.0048	499.679
2023-04-24_22h38m14s	S-2111-008311_3_S3_SM_Neg_20230208_IT	UTHSA	Negative	MALDI	Orbitrap	DAN	Homo sapiens	Animal	Tissue	Lipids_and_small_molecules	Negative,Lipids_and_small_molecules,MALDI,Orbitrap,Homo sapiens,Tissue	70.0046	499.148
2023-04-24_22h36m34s	S-2109-019203_9_S3_SM_Neg_20230208_IT	UTHSA	Negative	MALDI	Orbitrap	DAN	Homo sapiens	Animal	Tissue	Lipids_and_small_molecules	Negative,Lipids_and_small_molecules,MALDI,Orbitrap,Homo sapiens,Tissue	70.0026	499.451
2023-04-24_22h37m46s	S-2109-019203_10_S3_SM_Neg_20230208_IT	UTHSA	Negative	MALDI	Orbitrap	DAN	Homo sapiens	Animal	Tissue	Lipids_and_small_molecules	Negative,Lipids_and_small_molecules,MALDI,Orbitrap,Homo sapiens,Tissue	70.0069	499.706
2023-04-24_22h34m53s	S-2109-019203_6_S3_SM_Neg_20230208_IT	UTHSA	Negative	MALDI	Orbitrap	DAN	Homo sapiens	Animal	Tissue	Lipids_and_small_molecules	Negative,Lipids_and_small_molecules,MALDI,Orbitrap,Homo sapiens,Tissue	70.0037	499.533
2023-04-24_22h29m33s	S-2108-021796_6_S3_SM_Neg_20230208_IT	UTHSA	Negative	MALDI	Orbitrap	DAN	Homo sapiens	Animal	Tissue	Lipids_and_small_molecules	Negative,Lipids_and_small_molecules,MALDI,Orbitrap,Homo sapiens,Tissue	70.0078	499.613
2023-04-24_22h30m21s	S-2108-021796_9_S3_SM_Neg_20230208_IT	UTHSA	Negative	MALDI	Orbitrap	DAN	Homo sapiens	Animal	Tissue	Lipids_and_small_molecules	Negative,Lipids_and_small_molecules,MALDI,Orbitrap,Homo sapiens,Tissue	70.0114	499.216
2023-04-24_22h28m44s	S-2108-021796_3_S3_SM_Neg_20230208_IT	UTHSA	Negative	MALDI	Orbitrap	DAN	Homo sapiens	Animal	Tissue	Lipids_and_small_molecules	Negative,Lipids_and_small_molecules,MALDI,Orbitrap,Homo sapiens,Tissue	70.0004	499.147
2023-04-24_22h21m23s	S-2108-005327_10_S3_SM_Neg_20220825_IT	UTHSA	Negative	MALDI	Orbitrap	DAN	Homo sapiens	Animal	Tissue	Lipids_and_small_molecules	Negative,Lipids_and_small_molecules,MALDI,Orbitrap,Homo sapiens,Tissue	70.0245	499.868
2023-04-24_22h18m36s	S-2108-005327_9_S3_SM_Neg_20220825_IT	UTHSA	Negative	MALDI	Orbitrap	DAN	Homo sapiens	Animal	Tissue	Lipids_and_small_molecules	Negative,Lipids_and_small_molecules,MALDI,Orbitrap,Homo sapiens,Tissue	70.0138	499.93
2023-04-24_22h16m10s	S-2108-005327_3_S3_SM_Neg_20220825_IT	UTHSA	Negative	MALDI	Orbitrap	DAN	Homo sapiens	Animal	Tissue	Lipids_and_small_molecules	Negative,Lipids_and_small_molecules,MALDI,Orbitrap,Homo sapiens,Tissue	70.0044	499.822
2023-04-24_22h12m23s	S-2103-004722_9_S3_SM_Neg_20220825_IT	UTHSA	Negative	MALDI	Orbitrap	DAN	Homo sapiens	Animal	Tissue	Lipids_and_small_molecules	Negative,Lipids_and_small_molecules,MALDI,Orbitrap,Homo sapiens,Tissue	70.1443	499.667
2023-04-24_22h17m16s	S-2108-005327_6_S3_SM_Neg_20220825_IT	UTHSA	Negative	MALDI	Orbitrap	DAN	Homo sapiens	Animal	Tissue	Lipids_and_small_molecules	Negative,Lipids_and_small_molecules,MALDI,Orbitrap,Homo sapiens,Tissue	70.0011	499.945
2023-04-24_22h14m11s	S-2103-004722_10_S3_SM_Neg_20220825_IT	UTHSA	Negative	MALDI	Orbitrap	DAN	Homo sapiens	Animal	Tissue	Lipids_and_small_molecules	Negative,Lipids_and_small_molecules,MALDI,Orbitrap,Homo sapiens,Tissue	69.9999	499.816
2023-04-24_22h08m37s	S-2103-004722_3_S3_SM_Neg_20220825_IT	UTHSA	Negative	MALDI	Orbitrap	DAN	Homo sapiens	Animal	Tissue	Lipids_and_small_molecules	Negative,Lipids_and_small_molecules,MALDI,Orbitrap,Homo sapiens,Tissue	70.0122	499.535
2023-04-21_14h58m49s	resuspos	FZ Juelich	Positive	MALDI	Orbitrap	DHB	OTHER	Animal	Uncurated	Lipids_and_small_molecules	Positive,Lipids_and_small_molecules,MALDI,Orbitrap,OTHER,Uncurated	400.004	1000.01
2023-04-21_14h28m47s	ANK32_2_rested_teamviewer_multiple_160x155_1_A25_2D	JLU Giessen	Positive	Other	Orbitrap	DHB	OTHER	Animal	Uncurated	Lipids_and_small_molecules	Positive,Lipids_and_small_molecules,Other,Orbitrap,OTHER,Uncurated	249.999	999.988
2023-04-21_14h28m33s	R5_2_mz150-900_119x104_5um_A30_2kV_400grad_SLense100_DHB	JLU Giessen	Positive	Other	Orbitrap	DHB	OTHER	Animal	Uncurated	Lipids_and_small_molecules	Positive,Lipids_and_small_molecules,Other,Orbitrap,OTHER,Uncurated	149.997	899.986
2023-04-21_14h28m38s	R5_3_mz150-900_88x84_5um_A30_2kV_400grad_SLense100_DHB_2	JLU Giessen	Positive	Other	Orbitrap	DHB	OTHER	Animal	Uncurated	Lipids_and_small_molecules	Positive,Lipids_and_small_molecules,Other,Orbitrap,OTHER,Uncurated	149.998	899.986
2023-04-21_14h28m28s	R5_1_mz150-900_108x93_5um_A30_2kV_400grad_SLense100_DHB	JLU Giessen	Positive	Other	Orbitrap	DHB	OTHER	Animal	Uncurated	Lipids_and_small_molecules	Positive,Lipids_and_small_molecules,Other,Orbitrap,OTHER,Uncurated	149.997	899.987
2023-04-21_14h28m22s	R2_3_mz150-900_48x73_5um_A30_4kV_400grad_SLense100_DHB	JLU Giessen	Positive	Other	Orbitrap	DHB	OTHER	Animal	Uncurated	Lipids_and_small_molecules	Positive,Lipids_and_small_molecules,Other,Orbitrap,OTHER,Uncurated	149.998	899.981
2023-04-21_14h28m16s	R2_2_mz150-900_57x76_5um_A30_4kV_400grad_SLense100_DHB	JLU Giessen	Positive	Other	Orbitrap	DHB	OTHER	Animal	Uncurated	Lipids_and_small_molecules	Positive,Lipids_and_small_molecules,Other,Orbitrap,OTHER,Uncurated	149.998	899.853
2023-04-21_14h28m11s	R2_1_mz150-900_72x72_5um_A30_4kV_400grad_SLense100_DHB	JLU Giessen	Positive	Other	Orbitrap	DHB	OTHER	Animal	Uncurated	Lipids_and_small_molecules	Positive,Lipids_and_small_molecules,Other,Orbitrap,OTHER,Uncurated	149.997	899.97
2023-04-21_10h06m17s	2023-04-19_G4_4_DAN_NEG_383x114_pixel mode_36atn_pxl25um_50uLmin	U Copenhagen	Negative	MALDI	Orbitrap	DAN	Mus musculus	Animal	Uncurated	Lipids_and_small_molecules	Negative,Lipids_and_small_molecules,MALDI,Orbitrap,Mus musculus,Uncurated	150	1049.99
2023-04-20_08h41m41s	230419_wholebody__mouse_pos_(1x8)	U Copenhagen	Positive	ESI	Orbitrap	Other	Mus musculus	Animal	Whole Organism	Lipids_and_small_molecules	Positive,Lipids_and_small_molecules,ESI,Orbitrap,Mus musculus,Whole Organism	149.995	899.973
2023-04-19_15h09m31s	nROI_ml_0404_shrunk	NCSU	Positive	ESI	Orbitrap	Other	Mus musculus	Animal	Tissue	Lipids_and_small_molecules	Positive,Lipids_and_small_molecules,ESI,Orbitrap,Mus musculus,Tissue	199.994	999.933
2023-04-19_09h49m38s	2023-04-17_C1_4_DAN_NEG_293x89_pixel mode_36atn_pxl25um_50uLmin	U Copenhagen	Negative	MALDI	Orbitrap	DAN	Mus musculus	Animal	Uncurated	Lipids_and_small_molecules	Negative,Lipids_and_small_molecules,MALDI,Orbitrap,Mus musculus,Uncurated	150	1049.99
2023-04-19_09h28m19s	2023-04-18_G3_2_DAN_NEG_196x244_pixel mode_36atn_pxl25um_50uLmin	U Copenhagen	Negative	MALDI	Orbitrap	DAN	Mus musculus	Animal	Uncurated	Lipids_and_small_molecules	Negative,Lipids_and_small_molecules,MALDI,Orbitrap,Mus musculus,Uncurated	150	1049.99
2023-04-19_03h51m13s	MCAO models test	None	Positive	ESI	Orbitrap	Other	Mus musculus	Animal	Uncurated	Lipids_and_small_molecules	Positive,Lipids_and_small_molecules,ESI,Orbitrap,Mus musculus,Uncurated	50.0288	1199.91
2023-04-18_16h20m46s	230404_wholebody__mouse_pos_(6x3)	U Copenhagen	Positive	ESI	Orbitrap	Other	Mus musculus	Animal	Whole Organism	Lipids_and_small_molecules	Positive,Lipids_and_small_molecules,ESI,Orbitrap,Mus musculus,Whole Organism	149.994	899.97
2023-04-18_16h11m40s	230404_wholebody__mouse_pos_(6x12)	U Copenhagen	Positive	ESI	Orbitrap	Other	Mus musculus	Animal	Whole Organism	Lipids_and_small_molecules	Positive,Lipids_and_small_molecules,ESI,Orbitrap,Mus musculus,Whole Organism	149.994	899.966
2023-04-18_16h09m14s	230405_wholebody__mouse_pos_(3x10)	U Copenhagen	Positive	ESI	Orbitrap	Other	Mus musculus	Animal	Whole Organism	Lipids_and_small_molecules	Positive,Lipids_and_small_molecules,ESI,Orbitrap,Mus musculus,Whole Organism	149.994	899.972
2023-04-18_16h14m30s	230404_wholebody__mouse_pos_(6x11)	U Copenhagen	Positive	ESI	Orbitrap	Other	Mus musculus	Animal	Whole Organism	Lipids_and_small_molecules	Positive,Lipids_and_small_molecules,ESI,Orbitrap,Mus musculus,Whole Organism	149.994	899.971
2023-04-18_15h57m17s	230411_wholebody__mouse_pos_(3x9)	U Copenhagen	Positive	ESI	Orbitrap	Other	Mus musculus	Animal	Whole Organism	Lipids_and_small_molecules	Positive,Lipids_and_small_molecules,ESI,Orbitrap,Mus musculus,Whole Organism	149.994	899.969
2023-04-18_16h02m22s	230411_wholebody__mouse_pos_(3x7)	U Copenhagen	Positive	ESI	Orbitrap	Other	Mus musculus	Animal	Whole Organism	Lipids_and_small_molecules	Positive,Lipids_and_small_molecules,ESI,Orbitrap,Mus musculus,Whole Organism	149.995	899.972
2023-04-18_15h33m49s	20230325-24-5-6h-POS Analyte 2AFAMM	None	Positive	ESI	TOF	Other	Mus musculus	Animal	Uncurated	Lipids_and_small_molecules	Positive,Lipids_and_small_molecules,ESI,TOF,Mus musculus,Uncurated	50.0288	1199.91
2023-04-18_14h40m14s	230411_wholebody__mouse_pos_(6x10)	U Copenhagen	Positive	ESI	Orbitrap	Other	Mus musculus	Animal	Whole Organism	Lipids_and_small_molecules	Positive,Lipids_and_small_molecules,ESI,Orbitrap,Mus musculus,Whole Organism	149.995	899.973
2023-04-18_14h39m01s	230412_wholebody__mouse_pos_(3x8)	U Copenhagen	Positive	ESI	Orbitrap	Other	Mus musculus	Animal	Whole Organism	Lipids_and_small_molecules	Positive,Lipids_and_small_molecules,ESI,Orbitrap,Mus musculus,Whole Organism	149.995	899.973
2023-04-03_08h43m02s	MALDI_2_kidney_3	None	Negative	MALDI	Orbitrap	NEDC	Mus musculus	Animal	Tissue	Lipids_and_small_molecules	Negative,Lipids_and_small_molecules,MALDI,Orbitrap,Mus musculus,Tissue	100.006	999.558
2023-04-03_06h27m43s	kidney_m2_2_II	None	Negative	MALDI	Orbitrap	NEDC	Mus musculus	Animal	Tissue	Lipids_and_small_molecules	Negative,Lipids_and_small_molecules,MALDI,Orbitrap,Mus musculus,Tissue	106.986	925.332
2023-04-18_11h50m45s	230417_wholebody__mouse_pos_(1x6)	U Copenhagen	Positive	ESI	Orbitrap	Other	Mus musculus	Animal	Whole Organism	Lipids_and_small_molecules	Positive,Lipids_and_small_molecules,ESI,Orbitrap,Mus musculus,Whole Organism	149.995	899.975
2023-04-18_11h48m30s	230417_wholebody__mouse_pos_(1x4)	U Copenhagen	Positive	ESI	Orbitrap	Other	Mus musculus	Animal	Whole Organism	Lipids_and_small_molecules	Positive,Lipids_and_small_molecules,ESI,Orbitrap,Mus musculus,Whole Organism	149.993	899.944
2023-04-17_15h51m49s	standard drug on liver_positive	TUM	Positive	ESI	Orbitrap	Other	N/A	Bacteria	Uncurated	Lipids_and_small_molecules	Positive,Lipids_and_small_molecules,ESI,Orbitrap,N/A,Uncurated	59.4032	909.096
2023-04-17_16h20m12s	230405_wholebody_pregnant_mouse_pos_(13x13)	U Copenhagen	Positive	ESI	Orbitrap	Other	Mus musculus	Animal	Whole Organism	Lipids_and_small_molecules	Positive,Lipids_and_small_molecules,ESI,Orbitrap,Mus musculus,Whole Organism	149.994	899.97
2023-04-17_13h23m24s	20230417 stitch s1 4 neg 100 um	U Copenhagen	Negative	Other	Orbitrap	Other	Mus musculus	Animal	Uncurated	Lipids_and_small_molecules	Negative,Lipids_and_small_molecules,Other,Orbitrap,Mus musculus,Uncurated	149.999	899.957
2023-04-17_11h43m50s	2023-04-14_C2_4_DAN_NEG_331x92_pixel mode_36atn_pxl25um_50uLmin	U Copenhagen	Negative	MALDI	Orbitrap	DAN	Mus musculus	Animal	Uncurated	Lipids_and_small_molecules	Negative,Lipids_and_small_molecules,MALDI,Orbitrap,Mus musculus,Uncurated	149.999	1049.99
2023-04-17_02h56m51s	MALDI_kidney_3_new	None	Negative	MALDI	Orbitrap	NEDC	Mus musculus	Animal	Tissue	Lipids_and_small_molecules	Negative,Lipids_and_small_molecules,MALDI,Orbitrap,Mus musculus,Tissue	100.003	999.75
2023-04-16_23h55m03s	pos sert 10um all	None	Positive	MALDI	TOF	DHB	Danio rerio	Animal	Whole Organism	Lipids_and_small_molecules	Positive,Lipids_and_small_molecules,MALDI,TOF,Danio rerio,Whole Organism	81.0323	925.017
2023-04-16_23h41m06s	pos flox 10um all	None	Positive	MALDI	TOF	DHB	Danio rerio	Animal	Whole Organism	Lipids_and_small_molecules	Positive,Lipids_and_small_molecules,MALDI,TOF,Danio rerio,Whole Organism	81.0327	948.012
2023-04-16_21h34m28s	23-0223-magolia-flex-control-2-total ion count	None	Positive	MALDI	TOF	DHB	Danio rerio	Animal	Whole Organism	Lipids_and_small_molecules	Positive,Lipids_and_small_molecules,MALDI,TOF,Danio rerio,Whole Organism	81.0323	947.007
2023-04-15_19h36m56s	pos ctrl 10um tic	None	Positive	MALDI	TOF	DHB	Danio rerio	Animal	Whole Organism	Lipids_and_small_molecules	Positive,Lipids_and_small_molecules,MALDI,TOF,Danio rerio,Whole Organism	108.018	828.562
2023-04-03_08h14m42s	MALDI_kidney_2	None	Negative	MALDI	Orbitrap	NEDC	Mus musculus	Animal	Tissue	Lipids_and_small_molecules	Negative,Lipids_and_small_molecules,MALDI,Orbitrap,Mus musculus,Tissue	100.01	999.976
2023-04-03_08h11m55s	MALDI_kidney_1	None	Negative	MALDI	Orbitrap	NEDC	Mus musculus	Animal	Tissue	Lipids_and_small_molecules	Negative,Lipids_and_small_molecules,MALDI,Orbitrap,Mus musculus,Tissue	100.006	999.802
2023-04-14_14h06m36s	2023-04-13_C3_2_DAN_NEG_359x93_pixel mode_36atn_pxl25um_50uLmin	U Copenhagen	Negative	MALDI	Orbitrap	DAN	Mus musculus	Animal	Uncurated	Lipids_and_small_molecules	Negative,Lipids_and_small_molecules,MALDI,Orbitrap,Mus musculus,Uncurated	150	1049.99
2023-04-14_04h32m18s	23-0223-magolia-flex-sert2-neg-2-total ion count	None	Negative	MALDI	TOF	NEDC	Danio rerio	Animal	Whole Organism	Lipids_and_small_molecules	Negative,Lipids_and_small_molecules,MALDI,TOF,Danio rerio,Whole Organism	92.9538	790.552
2023-04-14_04h14m22s	23-0223-magolia-flex-flox-neg-2-total ion count	None	Negative	MALDI	TOF	NEDC	Danio rerio	Animal	Whole Organism	Lipids_and_small_molecules	Negative,Lipids_and_small_molecules,MALDI,TOF,Danio rerio,Whole Organism	92.9538	791.556
2023-04-14_03h55m29s	23-0223-magolia-flex-ctrl-neg-2-total ion count	None	Negative	MALDI	TOF	NEDC	Danio rerio	Animal	Whole Organism	Lipids_and_small_molecules	Negative,Lipids_and_small_molecules,MALDI,TOF,Danio rerio,Whole Organism	92.9543	886.566
2023-04-14_03h48m59s	23-0223-magolia-flex-ctrl-neg-2-total ion count	None	Negative	MALDI	TOF	NEDC	Danio rerio	Animal	Whole Organism	Lipids_and_small_molecules	Negative,Lipids_and_small_molecules,MALDI,TOF,Danio rerio,Whole Organism	92.9543	886.566
2023-04-14_03h40m59s	3D detection 914N2 3D 5um 70-1050 pixel 136_92	None	Positive	MALDI	Orbitrap	DHB	Homo sapiens	Animal	Tissue	Lipids_and_small_molecules	Positive,Lipids_and_small_molecules,MALDI,Orbitrap,Homo sapiens,Tissue	69.9997	1049.99
2023-01-04_05h11m18s	11092022_meredith_slide1_pos_20um	PNNL	Positive	MALDI	FTICR	DHB	Sorghum	Plant	Tissue	Lipids_and_small_molecules	Positive,Lipids_and_small_molecules,MALDI,FTICR,Sorghum,Tissue	85.9872	899.997
2023-01-04_05h13m27s	11092022_meredith_slide2_neg_20um	PNNL	Negative	MALDI	FTICR	NEDC	Sorghum	Plant	Tissue	Lipids_and_small_molecules	Negative,Lipids_and_small_molecules,MALDI,FTICR,Sorghum,Tissue	150.486	500
2023-04-13_09h56m56s	20230412 S24 2 negative DEFFI	U Copenhagen	Negative	Other	Orbitrap	Other	Mus musculus	Animal	Uncurated	Lipids_and_small_molecules	Negative,Lipids_and_small_molecules,Other,Orbitrap,Mus musculus,Uncurated	149.996	899.959
2023-04-13_09h04m33s	2023-04-12_G1_4_DAN_NEG_381x94_pixel mode_36atn_pxl25um_50uLmin	U Copenhagen	Negative	MALDI	Orbitrap	DAN	Mus musculus	Animal	Uncurated	Lipids_and_small_molecules	Negative,Lipids_and_small_molecules,MALDI,Orbitrap,Mus musculus,Uncurated	149.999	1049.98
2023-04-12_19h47m56s	Rhizochip_nanoDESI_POS	PNNL	Positive	ESI	FTICR	Other	Sorghum	Plant	Tissue	Lipids_and_small_molecules	Positive,Lipids_and_small_molecules,ESI,FTICR,Sorghum,Tissue	150.031	999.997
2023-04-12_20h07m30s	20230410_DV_Nuccio_DHB_pos	PNNL	Positive	MALDI	FTICR	DHB	N/A	Fungi	Other	Lipids_and_small_molecules	Positive,Lipids_and_small_molecules,MALDI,FTICR,N/A,Other	98.3478	999.968
2023-04-12_15h37m25s	2023-04-12_Rat brain_DHB_POS_75x130_line mode_38atn_pxl125um_30uLmin	U Copenhagen	Positive	MALDI	Orbitrap	DHB	Mus musculus	Animal	Uncurated	Lipids_and_small_molecules	Positive,Lipids_and_small_molecules,MALDI,Orbitrap,Mus musculus,Uncurated	199.997	999.863
2023-04-12_15h49m07s	2023-02-20_Rat brain_DAN_NEG_88x108_line mode_38atn_pxl100um_30uLmin	U Copenhagen	Negative	MALDI	Orbitrap	DAN	Rattus norvegicus	Animal	Uncurated	Lipids_and_small_molecules	Negative,Lipids_and_small_molecules,MALDI,Orbitrap,Rattus norvegicus,Uncurated	200	999.976
2023-04-12_15h36m35s	2023-04-12_Rat brain_DAN_NEG_75x121_line mode_38atn_pxl125um_50uLmin	U Copenhagen	Negative	MALDI	Orbitrap	DAN	Mus musculus	Animal	Uncurated	Lipids_and_small_molecules	Negative,Lipids_and_small_molecules,MALDI,Orbitrap,Mus musculus,Uncurated	199.999	999.989
2023-04-12_09h26m08s	2023-04-11 Cont 4 DAN NEG 317x105 pixel mode 36atn pxl25um 50uLmin	U Copenhagen	Negative	MALDI	Orbitrap	DAN	Mus musculus	Animal	Uncurated	Lipids_and_small_molecules	Negative,Lipids_and_small_molecules,MALDI,Orbitrap,Mus musculus,Uncurated	150	1049.99
2023-04-12_09h04m22s	stitch s4 2 70 um negative deffi	U Copenhagen	Negative	Other	Orbitrap	Other	Mus musculus	Animal	Uncurated	Lipids_and_small_molecules	Negative,Lipids_and_small_molecules,Other,Orbitrap,Mus musculus,Uncurated	149.996	899.966
2023-04-11_09h18m25s	20230406 S24 3	U Copenhagen	Negative	Other	Orbitrap	Other	Mus musculus	Animal	Uncurated	Lipids_and_small_molecules	Negative,Lipids_and_small_molecules,Other,Orbitrap,Mus musculus,Uncurated	149.996	899.968
2023-04-10_20h15m24s	0329_zf_nROI_shrunk	NCSU	Positive	ESI	Orbitrap	Other	Danio rerio	Animal	Whole Organism	Lipids_and_small_molecules	Positive,Lipids_and_small_molecules,ESI,Orbitrap,Danio rerio,Whole Organism	199.994	999.967
2023-04-09_10h57m54s	20230203_IM2_TC2_01	U Copenhagen	Positive	MALDI	Orbitrap	DHB	OTHER	Animal	Whole Organism	Lipids_and_small_molecules	Positive,Lipids_and_small_molecules,MALDI,Orbitrap,OTHER,Whole Organism	139.998	979.989
2023-04-09_10h32m33s	20230202_IM2_4b_12	U Copenhagen	Positive	MALDI	Orbitrap	DHB	OTHER	Animal	Whole Organism	Lipids_and_small_molecules	Positive,Lipids_and_small_molecules,MALDI,Orbitrap,OTHER,Whole Organism	139.998	979.991
2023-04-09_10h56m51s	20230203_IM2_TC1_01	U Copenhagen	Positive	MALDI	Orbitrap	DHB	OTHER	Animal	Whole Organism	Lipids_and_small_molecules	Positive,Lipids_and_small_molecules,MALDI,Orbitrap,OTHER,Whole Organism	139.999	979.99
2023-04-09_10h38m30s	20230203_IM2_T2_01	U Copenhagen	Positive	MALDI	Orbitrap	DHB	OTHER	Animal	Whole Organism	Lipids_and_small_molecules	Positive,Lipids_and_small_molecules,MALDI,Orbitrap,OTHER,Whole Organism	139.998	979.959
2023-04-09_10h34m39s	20230202_IM2_T1_06	U Copenhagen	Positive	MALDI	Orbitrap	DHB	OTHER	Animal	Whole Organism	Lipids_and_small_molecules	Positive,Lipids_and_small_molecules,MALDI,Orbitrap,OTHER,Whole Organism	139.998	979.99
2023-04-09_10h14m51s	20230201_IM2_1a_01	U Copenhagen	Positive	MALDI	Orbitrap	DHB	OTHER	Animal	Whole Organism	Lipids_and_small_molecules	Positive,Lipids_and_small_molecules,MALDI,Orbitrap,OTHER,Whole Organism	139.999	979.992
2023-04-09_09h43m17s	20230201_IM2_1a_05_FA	U Copenhagen	Positive	ESI	Orbitrap	Other	OTHER	Animal	Whole Organism	Lipids_and_small_molecules	Positive,Lipids_and_small_molecules,ESI,Orbitrap,OTHER,Whole Organism	99.9956	1049.96
2023-04-09_09h56m41s	20230203_IM2_C1_FA	U Copenhagen	Positive	ESI	Orbitrap	Other	OTHER	Animal	Whole Organism	Lipids_and_small_molecules	Positive,Lipids_and_small_molecules,ESI,Orbitrap,OTHER,Whole Organism	99.9957	1049.97
2023-04-09_08h40m53s	20230202_IM2_4b_14_FA	U Copenhagen	Positive	ESI	Orbitrap	Other	OTHER	Animal	Whole Organism	Lipids_and_small_molecules	Positive,Lipids_and_small_molecules,ESI,Orbitrap,OTHER,Whole Organism	99.9956	1049.96
2023-04-09_09h33m58s	20230202_IM2_1b_04_FA	U Copenhagen	Positive	ESI	Orbitrap	Other	OTHER	Animal	Whole Organism	Lipids_and_small_molecules	Positive,Lipids_and_small_molecules,ESI,Orbitrap,OTHER,Whole Organism	99.9958	1049.96
2023-04-09_09h47m40s	20230202_IM2_C03_FA	U Copenhagen	Positive	ESI	Orbitrap	Other	OTHER	Animal	Whole Organism	Lipids_and_small_molecules	Positive,Lipids_and_small_molecules,ESI,Orbitrap,OTHER,Whole Organism	99.9955	1049.96
2023-04-08_01h25m24s	20230406_DV_Nuccio_4-APEBA	PNNL	Positive	MALDI	FTICR	DHB	N/A	Fungi	Other	Lipids_and_small_molecules	Positive,Lipids_and_small_molecules,MALDI,FTICR,N/A,Other	147.511	999.989
2023-04-07_20h11m34s	S-2203-000604_2_S2_glyc_pos_20230223_DV	PNNL	Positive	MALDI	FTICR	CHCA	Homo sapiens	Animal	Tissue	Lipids	Positive,Lipids,MALDI,FTICR,Homo sapiens,Tissue	802.524	2000
2023-04-06_10h05m21s	230406_SK_neg_NEDC_heart_10um_1pt85_metabolites	ISAS	Negative	MALDI	Orbitrap	NEDC	Mus musculus	Animal	Tissue	Lipids_and_small_molecules	Negative,Lipids_and_small_molecules,MALDI,Orbitrap,Mus musculus,Tissue	49.9994	550.004
2023-04-06_09h30m23s	stitch	U Copenhagen	Positive	Other	Orbitrap	Other	Mus musculus	Animal	Uncurated	Lipids_and_small_molecules	Positive,Lipids_and_small_molecules,Other,Orbitrap,Mus musculus,Uncurated	149.994	899.961
2023-04-06_09h32m12s	230406_SK_neg_NEDC_heart_10um_1pt85_metabolites	ISAS	Positive	MALDI	Orbitrap	NEDC	Mus musculus	Animal	Tissue	Lipids_and_small_molecules	Positive,Lipids_and_small_molecules,MALDI,Orbitrap,Mus musculus,Tissue	49.9994	550.004
2023-04-06_09h26m10s	2023-04-05_S1_2_DAN_NEG_311x125_pixel mode_36atn_pxl25um_50uLmin	U Copenhagen	Negative	MALDI	Orbitrap	DAN	Mus musculus	Animal	Uncurated	Lipids_and_small_molecules	Negative,Lipids_and_small_molecules,MALDI,Orbitrap,Mus musculus,Uncurated	149.999	1049.99
2023-04-05_09h43m10s	2023-04-04_G2_5_DAN_NEG_294x98_pixel mode_37atn_pxl30um_15cycles	U Copenhagen	Negative	MALDI	Orbitrap	DAN	Mus musculus	Animal	Uncurated	Lipids_and_small_molecules	Negative,Lipids_and_small_molecules,MALDI,Orbitrap,Mus musculus,Uncurated	150	1049.99
2023-04-04_07h50m38s	tumour_M2	None	Negative	MALDI	Orbitrap	NEDC	Mus musculus	Animal	Tissue	Lipids_and_small_molecules	Negative,Lipids_and_small_molecules,MALDI,Orbitrap,Mus musculus,Tissue	100.003	999.83
2023-04-04_08h03m35s	LV89 MALDI	None	Negative	MALDI	Orbitrap	NEDC	Mus musculus	Animal	Tissue	Lipids_and_small_molecules	Negative,Lipids_and_small_molecules,MALDI,Orbitrap,Mus musculus,Tissue	100.005	999.95
2023-04-01_01h58m06s	Stanford_090_BGE	None	Positive	MALDI	TOF	DHB	OTHER	Bacteria	Tissue	Lipids_and_small_molecules	Positive,Lipids_and_small_molecules,MALDI,TOF,OTHER,Tissue	50.004	949.995
2023-03-31_09h47m41s	2023-03-29_S4_4_DAN_NEG_341x108_pixel mode_36atn_pxl25um_50uLmin	U Copenhagen	Negative	MALDI	Orbitrap	DAN	Mus musculus	Animal	Uncurated	Lipids_and_small_molecules	Negative,Lipids_and_small_molecules,MALDI,Orbitrap,Mus musculus,Uncurated	150	999.991
2023-03-30_17h21m06s	0327_75um	NCSU	Positive	ESI	Orbitrap	Other	Danio rerio	Animal	Whole Organism	Lipids_and_small_molecules	Positive,Lipids_and_small_molecules,ESI,Orbitrap,Danio rerio,Whole Organism	200	999.966
2023-03-30_15h16m04s	5-NBA Gold root 1 Final	Iowa State University	Positive	MALDI	Orbitrap	Other	Zea mays	Plant	Spot	Lipids_and_small_molecules	Positive,Lipids_and_small_molecules,MALDI,Orbitrap,Zea mays,Spot	170.058	999.398
2023-03-30_03h07m39s	0329_ZF_80	NCSU	Positive	ESI	Orbitrap	Other	Danio rerio	Animal	Whole Organism	Lipids_and_small_molecules	Positive,Lipids_and_small_molecules,ESI,Orbitrap,Danio rerio,Whole Organism	199.995	999.964
2023-03-30_03h07m09s	0328_ZF_160	NCSU	Positive	ESI	Orbitrap	Other	Danio rerio	Animal	Tissue	Lipids_and_small_molecules	Positive,Lipids_and_small_molecules,ESI,Orbitrap,Danio rerio,Tissue	199.995	999.967
2023-03-30_03h06m04s	0327_ml_only80_shrunk	NCSU	Positive	ESI	Orbitrap	Other	Mus musculus	Animal	Tissue	Lipids_and_small_molecules	Positive,Lipids_and_small_molecules,ESI,Orbitrap,Mus musculus,Tissue	199.994	999.961
2023-03-30_03h06m22s	0327_100um	NCSU	Positive	ESI	Orbitrap	Other	Mus musculus	Animal	Tissue	Lipids_and_small_molecules	Positive,Lipids_and_small_molecules,ESI,Orbitrap,Mus musculus,Tissue	200	999.964
2023-03-30_03h06m35s	0327_80um	NCSU	Positive	ESI	Orbitrap	Other	Mus musculus	Animal	Tissue	Lipids_and_small_molecules	Positive,Lipids_and_small_molecules,ESI,Orbitrap,Mus musculus,Tissue	199.996	999.967
2023-03-30_01h20m05s	CA Gold root 4 Final	Iowa State University	Positive	MALDI	Orbitrap	Other	Zea mays	Plant	Spot	Lipids_and_small_molecules	Positive,Lipids_and_small_molecules,MALDI,Orbitrap,Zea mays,Spot	180.074	999.336
2023-03-30_01h18m35s	CA Gold root 1 Final	Iowa State University	Positive	MALDI	Orbitrap	Other	Zea mays	Plant	Spot	Lipids_and_small_molecules	Positive,Lipids_and_small_molecules,MALDI,Orbitrap,Zea mays,Spot	180.074	999.337
2023-03-30_01h19m24s	CA Gold root 3 Final	Iowa State University	Positive	MALDI	Orbitrap	Other	Zea mays	Plant	Spot	Lipids_and_small_molecules	Positive,Lipids_and_small_molecules,MALDI,Orbitrap,Zea mays,Spot	180.074	999.369
2023-03-29_09h11m19s	2023-03-27_C2_6_DAN_NEG_295x91_pixel mode_37atn_pxl30um_50uLmin	U Copenhagen	Negative	MALDI	Orbitrap	DAN	Mus musculus	Animal	Uncurated	Lipids_and_small_molecules	Negative,Lipids_and_small_molecules,MALDI,Orbitrap,Mus musculus,Uncurated	150	999.991
2023-03-28_20h55m19s	230317_kidney_thickness_test_lip_neg_s2_bg_10um_03	PNNL	Negative	MALDI	FTICR	NEDC	Homo sapiens	Animal	Tissue	Lipids_and_small_molecules	Negative,Lipids_and_small_molecules,MALDI,FTICR,Homo sapiens,Tissue	147.967	1099.99
2023-03-28_20h55m56s	230317_kidney_thickness_test_lip_neg_s2_bg_5um_02	PNNL	Negative	MALDI	FTICR	NEDC	Homo sapiens	Animal	Tissue	Lipids_and_small_molecules	Negative,Lipids_and_small_molecules,MALDI,FTICR,Homo sapiens,Tissue	147.967	1099.99
2023-03-28_20h56m22s	230317_kidney_thickness_test_lip_neg_s2_bg_5um_03	PNNL	Negative	MALDI	FTICR	NEDC	Homo sapiens	Animal	Tissue	Lipids_and_small_molecules	Negative,Lipids_and_small_molecules,MALDI,FTICR,Homo sapiens,Tissue	147.967	1099.99
2023-03-28_20h57m14s	230317_kidney_thickness_test_lip_neg_s2_bg_7um_01	PNNL	Negative	MALDI	FTICR	NEDC	Homo sapiens	Animal	Tissue	Lipids_and_small_molecules	Negative,Lipids_and_small_molecules,MALDI,FTICR,Homo sapiens,Tissue	147.967	1099.97
2023-03-28_19h39m25s	230317_kidney_thickness_test_lip_neg_s2_bg_10um_02	PNNL	Negative	MALDI	FTICR	NEDC	Homo sapiens	Animal	Tissue	Lipids_and_small_molecules	Negative,Lipids_and_small_molecules,MALDI,FTICR,Homo sapiens,Tissue	147.746	1099.99
2023-03-28_19h33m16s	230317_kidney_thickness_test_lip_neg_s2_bg_10um_01	PNNL	Negative	MALDI	FTICR	NEDC	Homo sapiens	Animal	Tissue	Lipids_and_small_molecules	Negative,Lipids_and_small_molecules,MALDI,FTICR,Homo sapiens,Tissue	147.967	1099.99
2019-11-28_11h08m15s	MPIMM_193_QE_P_BC_CF	MPI Bremen	Positive	MALDI	Orbitrap	DHB	OTHER	Animal	Uncurated	Lipids_and_small_molecules	Positive,Lipids_and_small_molecules,MALDI,Orbitrap,OTHER,Uncurated	150	1200
2023-03-28_11h42m12s	MPIMM_315_QE_P_lipidstandard	MPI Bremen	Positive	MALDI	Orbitrap	DHB	N/A	N/A	Uncurated	Lipids_and_small_molecules	Positive,Lipids_and_small_molecules,MALDI,Orbitrap,N/A,Uncurated	99.9996	999.975
2023-03-28_09h11m29s	MPIMM_314_QE_P	MPI Bremen	Positive	MALDI	Orbitrap	DHB	OTHER	Animal	Uncurated	Lipids_and_small_molecules	Positive,Lipids_and_small_molecules,MALDI,Orbitrap,OTHER,Uncurated	300	1199.98
2017-07-11_11h29m36s	100um_noM2_001_Recal	M4I	Positive	MALDI	Orbitrap	Norharmane	Mus musculus	Animal	Tissue	Lipids_and_small_molecules	Positive,Lipids_and_small_molecules,MALDI,Orbitrap,Mus musculus,Tissue	349.999	2000
2023-03-27_13h13m40s	2023-03-27_G1_5_DAN_NEG_281x66_line mode_37atn_pxl30um_15cycles	U Copenhagen	Negative	MALDI	Orbitrap	DAN	Mus musculus	Animal	Uncurated	Lipids_and_small_molecules	Negative,Lipids_and_small_molecules,MALDI,Orbitrap,Mus musculus,Uncurated	150	999.968
2023-03-27_09h31m56s	2023-03-24_G2_6_DAN_NEG_291x75_pixel mode_37atn_pxl30um_10cycles	U Copenhagen	Negative	MALDI	Orbitrap	DAN	Mus musculus	Animal	Uncurated	Lipids_and_small_molecules	Negative,Lipids_and_small_molecules,MALDI,Orbitrap,Mus musculus,Uncurated	150	999.991
2023-03-26_00h48m16s	rks_spraytemp_80c_dhb	PNNL	Positive	MALDI	FTICR	DHB	Sorghum	Plant	Tissue	Lipids_and_small_molecules	Positive,Lipids_and_small_molecules,MALDI,FTICR,Sorghum,Tissue	98.995	999.919
2023-03-26_00h21m38s	rks_spraytemp_75c_dhb	PNNL	Positive	MALDI	FTICR	DHB	Sorghum	Plant	Tissue	Lipids_and_small_molecules	Positive,Lipids_and_small_molecules,MALDI,FTICR,Sorghum,Tissue	98.8237	999.974
2023-03-26_00h18m17s	rks_spraytemp_80c_nedc	PNNL	Negative	MALDI	FTICR	NEDC	Sorghum	Plant	Tissue	Lipids_and_small_molecules	Negative,Lipids_and_small_molecules,MALDI,FTICR,Sorghum,Tissue	98.6508	1099.93
2023-03-26_00h20m25s	rks_spraytemp_85c_nedc	PNNL	Negative	MALDI	FTICR	NEDC	Sorghum	Plant	Tissue	Lipids_and_small_molecules	Negative,Lipids_and_small_molecules,MALDI,FTICR,Sorghum,Tissue	98.4242	1099.98
2023-03-26_00h21m23s	rks_spraytemp_70c_dhb	PNNL	Positive	MALDI	FTICR	DHB	Sorghum	Plant	Tissue	Lipids_and_small_molecules	Positive,Lipids_and_small_molecules,MALDI,FTICR,Sorghum,Tissue	98.5582	999.966
2023-03-26_00h17m57s	rks_spraytemp_75c_nedc	PNNL	Negative	MALDI	FTICR	NEDC	Sorghum	Plant	Tissue	Lipids_and_small_molecules	Negative,Lipids_and_small_molecules,MALDI,FTICR,Sorghum,Tissue	100.218	1099.93
2023-03-25_21h09m05s	rks_stagetemp_25c_14passes_nedc	PNNL	Negative	MALDI	FTICR	NEDC	Sorghum	Plant	Tissue	Lipids_and_small_molecules	Negative,Lipids_and_small_molecules,MALDI,FTICR,Sorghum,Tissue	98.6507	1099.98
2023-03-25_21h06m47s	rks_stagetemp_25c_10passes_nedc	PNNL	Negative	MALDI	FTICR	NEDC	Sorghum	Plant	Tissue	Lipids_and_small_molecules	Negative,Lipids_and_small_molecules,MALDI,FTICR,Sorghum,Tissue	98.4229	1099.99
2023-03-25_21h07m08s	rks_stagetemp_25c_12passes_nedc	PNNL	Negative	MALDI	FTICR	NEDC	Sorghum	Plant	Tissue	Lipids_and_small_molecules	Negative,Lipids_and_small_molecules,MALDI,FTICR,Sorghum,Tissue	98.6506	1099.86
2023-03-25_21h05m04s	rks_stagetemp_40c_12passes_nedc	PNNL	Negative	MALDI	FTICR	NEDC	Sorghum	Plant	Tissue	Lipids_and_small_molecules	Negative,Lipids_and_small_molecules,MALDI,FTICR,Sorghum,Tissue	98.857	1099.97
2023-03-25_21h05m18s	rks_stagetemp_40c_14passes_nedc	PNNL	Negative	MALDI	FTICR	NEDC	Sorghum	Plant	Tissue	Lipids_and_small_molecules	Negative,Lipids_and_small_molecules,MALDI,FTICR,Sorghum,Tissue	99.9026	1099.98
2023-03-25_21h03m13s	rks_stagetemp_40c_10passes_nedc	PNNL	Negative	MALDI	FTICR	NEDC	Sorghum	Plant	Tissue	Lipids_and_small_molecules	Negative,Lipids_and_small_molecules,MALDI,FTICR,Sorghum,Tissue	98.857	1099.97
2023-03-25_20h58m16s	rks_passes_12_dhb	PNNL	Positive	MALDI	FTICR	DHB	Sorghum	Plant	Tissue	Lipids_and_small_molecules	Positive,Lipids_and_small_molecules,MALDI,FTICR,Sorghum,Tissue	98.4608	999.965
2023-03-25_20h58m31s	rks_passes_14_dhb	PNNL	Positive	MALDI	FTICR	DHB	Sorghum	Plant	Tissue	Lipids_and_small_molecules	Positive,Lipids_and_small_molecules,MALDI,FTICR,Sorghum,Tissue	98.995	999.965
2023-03-25_20h58m43s	rks_passes_16_dhb	PNNL	Positive	MALDI	FTICR	DHB	Sorghum	Plant	Tissue	Lipids_and_small_molecules	Positive,Lipids_and_small_molecules,MALDI,FTICR,Sorghum,Tissue	98.995	999.952
2023-03-25_20h49m02s	rks_passes_16_nedc	PNNL	Negative	MALDI	FTICR	NEDC	Sorghum	Plant	Tissue	Lipids_and_small_molecules	Negative,Lipids_and_small_molecules,MALDI,FTICR,Sorghum,Tissue	98.6506	1099.88
2023-03-25_20h50m31s	rks_passes_10_dhb	PNNL	Positive	MALDI	FTICR	DHB	Sorghum	Plant	Tissue	Lipids_and_small_molecules	Positive,Lipids_and_small_molecules,MALDI,FTICR,Sorghum,Tissue	98.312	999.969
2023-03-25_20h47m48s	rks_passes_8_nedc	PNNL	Negative	MALDI	FTICR	NEDC	Sorghum	Plant	Tissue	Lipids_and_small_molecules	Negative,Lipids_and_small_molecules,MALDI,FTICR,Sorghum,Tissue	98.6506	1099.96
2023-03-25_20h49m31s	rks_passes_8_dhb	PNNL	Positive	MALDI	FTICR	DHB	Sorghum	Plant	Tissue	Lipids_and_small_molecules	Positive,Lipids_and_small_molecules,MALDI,FTICR,Sorghum,Tissue	98.7657	999.969
2023-03-25_20h48m50s	rks_passes_14_nedc	PNNL	Negative	MALDI	FTICR	NEDC	Sorghum	Plant	Tissue	Lipids_and_small_molecules	Negative,Lipids_and_small_molecules,MALDI,FTICR,Sorghum,Tissue	98.6506	1099.95
2023-03-25_20h48m24s	rks_passes_12_nedc	PNNL	Negative	MALDI	FTICR	NEDC	Sorghum	Plant	Tissue	Lipids_and_small_molecules	Negative,Lipids_and_small_molecules,MALDI,FTICR,Sorghum,Tissue	98.6507	1099.99
2023-03-25_20h48m09s	rks_passes_10_nedc	PNNL	Negative	MALDI	FTICR	NEDC	Sorghum	Plant	Tissue	Lipids_and_small_molecules	Negative,Lipids_and_small_molecules,MALDI,FTICR,Sorghum,Tissue	98.6506	1099.96
2023-03-25_05h09m01s	rks_size_40um_dhb	PNNL	Positive	MALDI	FTICR	DHB	Sorghum	Plant	Tissue	Lipids_and_small_molecules	Positive,Lipids_and_small_molecules,MALDI,FTICR,Sorghum,Tissue	98.3204	999.961
2023-03-25_05h08m21s	rks_size_30um_dhb	PNNL	Positive	MALDI	FTICR	DHB	Sorghum	Plant	Tissue	Lipids_and_small_molecules	Positive,Lipids_and_small_molecules,MALDI,FTICR,Sorghum,Tissue	98.4846	999.965
2023-03-25_05h07m49s	rks_size_20um_dhb	PNNL	Positive	MALDI	FTICR	DHB	Sorghum	Plant	Tissue	Lipids_and_small_molecules	Positive,Lipids_and_small_molecules,MALDI,FTICR,Sorghum,Tissue	98.995	999.965
2023-03-25_05h10m51s	rks_size_50um_dhb	PNNL	Positive	MALDI	FTICR	DHB	Sorghum	Plant	Tissue	Lipids_and_small_molecules	Positive,Lipids_and_small_molecules,MALDI,FTICR,Sorghum,Tissue	98.474	999.961
2023-03-25_05h06m42s	rks_size_50um_nedc	PNNL	Negative	MALDI	FTICR	NEDC	Sorghum	Plant	Tissue	Lipids_and_small_molecules	Negative,Lipids_and_small_molecules,MALDI,FTICR,Sorghum,Tissue	98.9056	1099.94
2023-03-25_05h06m28s	rks_size_40um_nedc	PNNL	Negative	MALDI	FTICR	NEDC	Sorghum	Plant	Tissue	Lipids_and_small_molecules	Negative,Lipids_and_small_molecules,MALDI,FTICR,Sorghum,Tissue	98.833	1099.95
2023-03-25_05h07m36s	rks_size_10um_dhb	PNNL	Positive	MALDI	FTICR	DHB	Sorghum	Plant	Tissue	Lipids_and_small_molecules	Positive,Lipids_and_small_molecules,MALDI,FTICR,Sorghum,Tissue	98.7959	999.965
2023-03-25_05h05m01s	rks_size_10um_nedc	PNNL	Negative	MALDI	FTICR	NEDC	Sorghum	Plant	Tissue	Lipids_and_small_molecules	Negative,Lipids_and_small_molecules,MALDI,FTICR,Sorghum,Tissue	98.857	1099.94
2023-03-25_05h05m38s	rks_size_20um_nedc	PNNL	Negative	MALDI	FTICR	NEDC	Sorghum	Plant	Tissue	Lipids_and_small_molecules	Negative,Lipids_and_small_molecules,MALDI,FTICR,Sorghum,Tissue	98.6506	1099.94
2023-03-25_05h06m10s	rks_size_30um_nedc	PNNL	Negative	MALDI	FTICR	NEDC	Sorghum	Plant	Tissue	Lipids_and_small_molecules	Negative,Lipids_and_small_molecules,MALDI,FTICR,Sorghum,Tissue	98.5854	1099.94
2023-03-24_14h37m41s	2023-03-24_G1_6_DAN_NEG_289x73_line mode_37atn_pxl30um_10cycles	U Copenhagen	Negative	MALDI	Orbitrap	DAN	Mus musculus	Animal	Uncurated	Lipids_and_small_molecules	Negative,Lipids_and_small_molecules,MALDI,Orbitrap,Mus musculus,Uncurated	150	999.991
2023-03-23_19h46m57s	rks_size_30um_nedc	PNNL	Negative	MALDI	FTICR	NEDC	Sorghum	Plant	Tissue	Lipids_and_small_molecules	Negative,Lipids_and_small_molecules,MALDI,FTICR,Sorghum,Tissue	98.5854	1099.94
2023-03-23_19h30m47s	rks_size_10um_nedc	PNNL	Negative	MALDI	FTICR	NEDC	Sorghum	Plant	Tissue	Lipids_and_small_molecules	Negative,Lipids_and_small_molecules,MALDI,FTICR,Sorghum,Tissue	98.857	1099.94
2023-03-22_09h05m41s	2023-03-21_S24_5_DAN_NEG_324x89_pixel mode_36atn_pxl25um_50uLmin	U Copenhagen	Negative	MALDI	Orbitrap	DAN	Mus musculus	Animal	Uncurated	Lipids_and_small_molecules	Negative,Lipids_and_small_molecules,MALDI,Orbitrap,Mus musculus,Uncurated	99.9997	999.991
2023-03-22_08h28m42s	MPIMM_310_QE_P	MPI Bremen	Positive	MALDI	Orbitrap	DHB	OTHER	Animal	Whole Organism	Lipids_and_small_molecules	Positive,Lipids_and_small_molecules,MALDI,Orbitrap,OTHER,Whole Organism	200.001	999.994
2023-03-21_14h19m32s	MPIMM_311_QE_P	MPI Bremen	Positive	MALDI	Orbitrap	DHB	OTHER	Animal	Whole Organism	Lipids_and_small_molecules	Positive,Lipids_and_small_molecules,MALDI,Orbitrap,OTHER,Whole Organism	200.001	999.991
2023-03-21_14h20m13s	MPIMM_312_QE_P	MPI Bremen	Positive	MALDI	Orbitrap	DHB	OTHER	Animal	Whole Organism	Lipids_and_small_molecules	Positive,Lipids_and_small_molecules,MALDI,Orbitrap,OTHER,Whole Organism	200.001	999.84
2023-03-21_10h21m28s	2023-03-20_G2_2_DAN_NEG_345x118_pixel mode_36atn_pxl25um_50uLmin	U Copenhagen	Negative	MALDI	Orbitrap	DAN	Mus musculus	Animal	Uncurated	Lipids_and_small_molecules	Negative,Lipids_and_small_molecules,MALDI,Orbitrap,Mus musculus,Uncurated	99.9997	999.989
2023-03-21_09h31m11s	MPIMM_309_QE_P	MPI Bremen	Positive	MALDI	Orbitrap	DHB	OTHER	Animal	Whole Organism	Lipids_and_small_molecules	Positive,Lipids_and_small_molecules,MALDI,Orbitrap,OTHER,Whole Organism	200	999.748
2023-03-21_09h20m28s	MPIMM_308_QE_P	MPI Bremen	Positive	MALDI	Orbitrap	DHB	OTHER	Animal	Whole Organism	Lipids_and_small_molecules	Positive,Lipids_and_small_molecules,MALDI,Orbitrap,OTHER,Whole Organism	200.001	999.988
2023-03-20_18h33m07s	MPIMM_307_QE_P	MPI Bremen	Positive	MALDI	Orbitrap	DHB	OTHER	Animal	Whole Organism	Lipids_and_small_molecules	Positive,Lipids_and_small_molecules,MALDI,Orbitrap,OTHER,Whole Organism	200.001	999.951
2023-03-20_17h58m48s	20230317-mouseliver-9aa-ito-50um-root mean square	HMGU	Negative	MALDI	FTICR	9AA	Mus musculus	Animal	Tissue	Lipids_and_small_molecules	Negative,Lipids_and_small_molecules,MALDI,FTICR,Mus musculus,Tissue	75.2701	999.964
2023-03-20_17h36m39s	Without ito	HMGU	Negative	MALDI	FTICR	9AA	Mus musculus	Animal	Tissue	Lipids_and_small_molecules	Negative,Lipids_and_small_molecules,MALDI,FTICR,Mus musculus,Tissue	75.2713	999.957
2023-03-20_17h32m19s	230316_077_02_s1_7um_2_lip_pos_bg	PNNL	Positive	MALDI	FTICR	DHB	Homo sapiens	Animal	Tissue	Lipids_and_small_molecules	Positive,Lipids_and_small_molecules,MALDI,FTICR,Homo sapiens,Tissue	203.223	1199.67
2023-03-20_17h26m57s	230316_077_02_s1_5um_lip_pos_bg	PNNL	Positive	MALDI	FTICR	DHB	Homo sapiens	Animal	Tissue	Lipids_and_small_molecules	Positive,Lipids_and_small_molecules,MALDI,FTICR,Homo sapiens,Tissue	203.223	1199.86
2023-03-20_17h26m17s	230316_077_02_s1_10um_2_lip_pos_bg	PNNL	Positive	MALDI	FTICR	DHB	Homo sapiens	Animal	Tissue	Lipids_and_small_molecules	Positive,Lipids_and_small_molecules,MALDI,FTICR,Homo sapiens,Tissue	203.053	1199.63
2023-03-20_17h18m54s	230316_077_02_s1_5um_2_lip_pos_bg	PNNL	Positive	MALDI	FTICR	DHB	Homo sapiens	Animal	Tissue	Lipids_and_small_molecules	Positive,Lipids_and_small_molecules,MALDI,FTICR,Homo sapiens,Tissue	203.053	1199.68
2023-03-20_17h19m25s	230316_077_02_s1_10um_lip_pos_bg	PNNL	Positive	MALDI	FTICR	DHB	Homo sapiens	Animal	Tissue	Lipids_and_small_molecules	Positive,Lipids_and_small_molecules,MALDI,FTICR,Homo sapiens,Tissue	203.223	1199.68
2023-03-20_07h35m39s	AREA06_20230316-brain NEDC_brain-spary-5um_centroid	psm	Negative	MALDI	TOF	NEDC	Mus musculus	Animal	Uncurated	Lipids_and_small_molecules	Negative,Lipids_and_small_molecules,MALDI,TOF,Mus musculus,Uncurated	60.1	800.167
2023-03-20_09h22m55s	2023-03-17_SCC_567_1_Gr3_T4_DAN_NEG_218x176_pixel mode_35atn_pxl50um_50uLmin	U Copenhagen	Negative	MALDI	Orbitrap	DAN	Mus musculus	Animal	Uncurated	Lipids_and_small_molecules	Negative,Lipids_and_small_molecules,MALDI,Orbitrap,Mus musculus,Uncurated	199.999	999.991
2023-03-18_10h24m30s	MPIMM_306_QE_P	MPI Bremen	Positive	MALDI	Orbitrap	DHB	OTHER	Animal	Whole Organism	Lipids_and_small_molecules	Positive,Lipids_and_small_molecules,MALDI,Orbitrap,OTHER,Whole Organism	200	999.998
2022-04-05_01h59m18s	20220331_tort_cntrl_erastin_12dhb_001_a13_t_cntl_2	PNNL	Positive	MALDI	FTICR	DHB	Homo sapiens	Animal	Tissue	Lipids_and_small_molecules	Positive,Lipids_and_small_molecules,MALDI,FTICR,Homo sapiens,Tissue	150.485	1999.99
2022-04-04_22h54m13s	20220331_tort_cntrl_erastin_12dhb_001_a11_c_erastin_1	PNNL	Positive	MALDI	FTICR	DHB	Homo sapiens	Animal	Tissue	Lipids_and_small_molecules	Positive,Lipids_and_small_molecules,MALDI,FTICR,Homo sapiens,Tissue	150.485	2000
2023-03-17_20h13m51s	S-2109-019203_3_S3_SM_Neg_20230208_IT	UTHSA	Negative	MALDI	Orbitrap	DAN	Mixed	Animal	Tissue	Lipids_and_small_molecules	Negative,Lipids_and_small_molecules,MALDI,Orbitrap,Mixed,Tissue	70.0142	499.4
2023-03-17_09h20m45s	2023-03-15_SCC_567_2_Gr3_T4_DAN_NEG_219x172_pixel mode_35atn_pxl50um_50uLmin	U Copenhagen	Negative	MALDI	Orbitrap	DAN	Mus musculus	Animal	Uncurated	Lipids_and_small_molecules	Negative,Lipids_and_small_molecules,MALDI,Orbitrap,Mus musculus,Uncurated	199.999	999.991
2023-03-17_08h49m18s	MPIMM_305_QE_P	MPI Bremen	Positive	MALDI	Orbitrap	DHB	OTHER	Animal	Whole Organism	Lipids_and_small_molecules	Positive,Lipids_and_small_molecules,MALDI,Orbitrap,OTHER,Whole Organism	200	1000
2023-03-16_18h43m46s	SubTap_60513_Bhatt_Asims_2of2_220914_A06_pos06_27Sept22_4min_HMS-HMSn-rr	PNNL	Positive	MALDI	FTICR	NEDC	Sorghum	Plant	Tissue	Lipids_and_small_molecules	Positive,Lipids_and_small_molecules,MALDI,FTICR,Sorghum,Tissue	99.0053	2000
2023-03-16_00h33m04s	Nodule_NEDC_neg	PNNL	Negative	MALDI	FTICR	NEDC	Glycine max	Plant	Tissue	Lipids_and_small_molecules	Negative,Lipids_and_small_molecules,MALDI,FTICR,Glycine max,Tissue	98.2968	1099.94
2023-03-16_00h29m33s	poplar_NEDC_neg	PNNL	Negative	MALDI	FTICR	NEDC	OTHER	Plant	Tissue	Lipids_and_small_molecules	Negative,Lipids_and_small_molecules,MALDI,FTICR,OTHER,Tissue	98.857	1099.94
2023-03-15_23h50m20s	2023_03_13_rks_passes_slide1_nedc	PNNL	Negative	MALDI	FTICR	NEDC	Sorghum	Plant	Tissue	Lipids_and_small_molecules	Negative,Lipids_and_small_molecules,MALDI,FTICR,Sorghum,Tissue	98.6505	1099.99
2023-03-15_09h30m03s	2023-03-14_SCC_567_5_Gr3_DAN_NEG_179x138_pixel mode_35atn_pxl50um_50uLmin	U Copenhagen	Negative	MALDI	Orbitrap	DAN	Mus musculus	Animal	Uncurated	Lipids_and_small_molecules	Negative,Lipids_and_small_molecules,MALDI,Orbitrap,Mus musculus,Uncurated	199.999	999.99
2023-03-15_06h29m23s	2023_03_13_rks_passes_slide2_dhb	PNNL	Positive	MALDI	FTICR	NEDC	Sorghum	Plant	Tissue	Lipids_and_small_molecules	Positive,Lipids_and_small_molecules,MALDI,FTICR,Sorghum,Tissue	98.312	999.987
2023-03-01_13h24m33s	20230228_500x500_5um_Foie 210 #1 Giovanni_DANspray_Pos_mode_67-1000mz_70K_Laser39_5P5KV_350C_Slens90	MALDI-MSI-UB	Positive	MALDI	Orbitrap	DAN	Mus musculus	Animal	Uncurated	Lipids_and_small_molecules	Positive,Lipids_and_small_molecules,MALDI,Orbitrap,Mus musculus,Uncurated	99.9987	1499.99
2023-03-14_10h38m24s	Figure 2: Lupine stem (DHB(suplimate)_2Dpixelmode_5um_94by237_Atn40_20filter)	U Copenhagen	Positive	MALDI	Orbitrap	DHB	OTHER	Plant	Tissue	Lipids_and_small_molecules	Positive,Lipids_and_small_molecules,MALDI,Orbitrap,OTHER,Tissue	99.9988	1050
2023-03-14_10h25m26s	20230310_250x250_10um_Foie 237 #x Giovanni_DANpray_Pos_mode_200-2000mz_70K_Laser39_5P5KV_400C_Slens90	MALDI-MSI-UB	Positive	MALDI	Orbitrap	DAN	Mus musculus	Animal	Uncurated	Lipids_and_small_molecules	Positive,Lipids_and_small_molecules,MALDI,Orbitrap,Mus musculus,Uncurated	199.999	1999.93
2023-03-14_09h01m24s	2023-03-13_G5_2_DAN_NEG_235x119_pixel mode_36atn_pxl30um_50uLmin	U Copenhagen	Negative	MALDI	Orbitrap	DAN	Mus musculus	Animal	Uncurated	Lipids_and_small_molecules	Negative,Lipids_and_small_molecules,MALDI,Orbitrap,Mus musculus,Uncurated	100	999.989
2023-03-13_16h46m49s	20230312_FreshIce_0655PM_MFW	NCSU	Positive	Other	Orbitrap	Other	Danio rerio	Animal	Whole Organism	Lipids_and_small_molecules	Positive,Lipids_and_small_molecules,Other,Orbitrap,Danio rerio,Whole Organism	199.996	999.967
2023-03-13_16h44m55s	20230312_SucroseIce_0410PM_MFW	NCSU	Positive	Other	Orbitrap	Other	Danio rerio	Animal	Whole Organism	Lipids_and_small_molecules	Positive,Lipids_and_small_molecules,Other,Orbitrap,Danio rerio,Whole Organism	199.995	999.972
2023-03-13_16h41m14s	20230312_SucroseNoIce_1200PM_MFW	NCSU	Positive	Other	Orbitrap	Other	Danio rerio	Animal	Whole Organism	Lipids_and_small_molecules	Positive,Lipids_and_small_molecules,Other,Orbitrap,Danio rerio,Whole Organism	199.995	999.966
2023-03-13_16h42m56s	20230312_FreshNoIce_0209PM_MFW	NCSU	Positive	Other	Orbitrap	Other	Danio rerio	Animal	Whole Organism	Lipids_and_small_molecules	Positive,Lipids_and_small_molecules,Other,Orbitrap,Danio rerio,Whole Organism	199.995	999.973
2023-03-13_10h22m33s	20230310_600x600_5um_Foie 237 #x Giovanni_DANpray_Neg_mode_200-2000mz_70K_Laser39_5P5KV_400C_Slens90	MALDI-MSI-UB	Negative	MALDI	Orbitrap	DAN	Mus musculus	Animal	Uncurated	Lipids_and_small_molecules	Negative,Lipids_and_small_molecules,MALDI,Orbitrap,Mus musculus,Uncurated	200.002	2000
2023-03-13_09h35m34s	2023-03-10_SCC_557_1_Gr3_DAN_NEG_302x163_pixel mode_35atn_pxl50um_50uLmin	U Copenhagen	Negative	MALDI	Orbitrap	DAN	Mus musculus	Animal	Uncurated	Lipids_and_small_molecules	Negative,Lipids_and_small_molecules,MALDI,Orbitrap,Mus musculus,Uncurated	200	999.988
2023-03-12_23h36m29s	TS38 well8	UoW	Positive	MALDI	Orbitrap	DHAP	N/A	N/A	Tissue	Lipids_and_small_molecules	Positive,Lipids_and_small_molecules,MALDI,Orbitrap,N/A,Tissue	200.011	1998.38
2022-04-11_21h04m05s	20220407_torti_erastinvscntrl_run2a14c	PNNL	Positive	MALDI	FTICR	DHB	Homo sapiens	Animal	Tissue	Lipids_and_small_molecules	Positive,Lipids_and_small_molecules,MALDI,FTICR,Homo sapiens,Tissue	150.485	2000
2022-04-11_21h59m42s	20220407_torti_erastinvscntrl_run2a14t	PNNL	Positive	MALDI	FTICR	DHB	Homo sapiens	Animal	Tissue	Lipids_and_small_molecules	Positive,Lipids_and_small_molecules,MALDI,FTICR,Homo sapiens,Tissue	150.485	1999.99
2022-05-07_01h01m45s	05042022_torti_c12_c13_v2	PNNL	Positive	MALDI	FTICR	DHB	Mixed	Animal	Tissue	Lipids_and_small_molecules	Positive,Lipids_and_small_molecules,MALDI,FTICR,Mixed,Tissue	150.485	1999.98
2022-05-06_22h55m06s	05042022_torti_c12_c13_v2_erastin	PNNL	Positive	MALDI	FTICR	DHB	Homo sapiens	Animal	Tissue	Lipids_and_small_molecules	Positive,Lipids_and_small_molecules,MALDI,FTICR,Homo sapiens,Tissue	150.485	1999.99
2022-05-28_03h10m36s	20220523_lipids_test	PNNL	Positive	MALDI	FTICR	DHB	Mixed	Animal	Tissue	Lipids_and_small_molecules	Positive,Lipids_and_small_molecules,MALDI,FTICR,Mixed,Tissue	297.036	1998.78
2023-03-10_18h41m15s	20230301_200x200_10um_Foie 210 #3 Giovanni_9aaspray_Neg_mode_67-1000mz_70K_Laser37_5P5KV_400C_Slens90	MALDI-MSI-UB	Negative	MALDI	Orbitrap	9AA	Mus musculus	Animal	Uncurated	Lipids_and_small_molecules	Negative,Lipids_and_small_molecules,MALDI,Orbitrap,Mus musculus,Uncurated	67.0007	999.999
2023-03-10_13h38m15s	2023-03-10_C1_2_DAN_NEG_171x52_pixel mode_36atn_pxl40um_50uLmin	U Copenhagen	Negative	MALDI	Orbitrap	DAN	Mus musculus	Animal	Uncurated	Lipids_and_small_molecules	Negative,Lipids_and_small_molecules,MALDI,Orbitrap,Mus musculus,Uncurated	100.002	999.988
2023-03-10_09h10m50s	2023-03-09_Cont_2_DAN_NEG_198x54_pixel mode_36atn_pxl40um_50uLmin	U Copenhagen	Negative	MALDI	Orbitrap	DAN	Mus musculus	Animal	Uncurated	Lipids_and_small_molecules	Negative,Lipids_and_small_molecules,MALDI,Orbitrap,Mus musculus,Uncurated	100	999.988
2023-03-09_09h09m41s	2023-03-08_SCC_551_1_Gr3_DAN_NEG_281x151_pixel mode_35atn_pxl50um_50uLmin	U Copenhagen	Negative	MALDI	Orbitrap	DAN	Mus musculus	Animal	Uncurated	Lipids_and_small_molecules	Negative,Lipids_and_small_molecules,MALDI,Orbitrap,Mus musculus,Uncurated	200	999.987
2023-03-08_20h11m08s	2023_02_21_rks_size_slide2_dhb	PNNL	Positive	MALDI	FTICR	NEDC	Sorghum	Plant	Tissue	Lipids_and_small_molecules	Positive,Lipids_and_small_molecules,MALDI,FTICR,Sorghum,Tissue	98.3204	999.965
2023-03-08_20h07m14s	2023_rks_size_slide1_nedc	PNNL	Negative	MALDI	FTICR	NEDC	Sorghum	Plant	Tissue	Lipids_and_small_molecules	Negative,Lipids_and_small_molecules,MALDI,FTICR,Sorghum,Tissue	98.4472	1099.95
2023-03-08_09h10m34s	2023-03-07_SCC_567_1_Gr3_DAN_NEG_188x152_pixel mode_35atn_pxl50um_50uLmin	U Copenhagen	Negative	MALDI	Orbitrap	DAN	Mus musculus	Animal	Uncurated	Lipids_and_small_molecules	Negative,Lipids_and_small_molecules,MALDI,Orbitrap,Mus musculus,Uncurated	199.999	999.985
2023-02-01_05h43m12s	TS36 well9 - Fixed neuronal cells, 30um, positive ion mode, sublimation DHA	UoW	Positive	MALDI	Orbitrap	DHAP	N/A	N/A	Tissue	Lipids_and_small_molecules	Positive,Lipids_and_small_molecules,MALDI,Orbitrap,N/A,Tissue	200.047	1998.05
2023-02-01_06h22m51s	TS38 well7- Fixed neuronal cells, 30um, positive ion mode, sublimation DHA	UoW	Positive	MALDI	Orbitrap	DHAP	N/A	N/A	Tissue	Lipids_and_small_molecules	Positive,Lipids_and_small_molecules,MALDI,Orbitrap,N/A,Tissue	200.016	1998.36
2023-02-01_06h52m46s	TS37 well1 bottom left - Fixed neuronal cells, 30um, positive ion mode, sublimation DHA	UoW	Positive	MALDI	Orbitrap	DHAP	N/A	N/A	Tissue	Lipids_and_small_molecules	Positive,Lipids_and_small_molecules,MALDI,Orbitrap,N/A,Tissue	200.005	1999.52
2023-03-07_09h12m18s	2023-03-06_SCC_583_5_Gr4_T4_DAN_NEG_264x125_pixel mode_35atn_pxl50um_50uLmin	U Copenhagen	Negative	MALDI	Orbitrap	DAN	Mus musculus	Animal	Uncurated	Lipids_and_small_molecules	Negative,Lipids_and_small_molecules,MALDI,Orbitrap,Mus musculus,Uncurated	200	999.989
2023-02-01_05h15m20s	TS35 well8 - Fixed neuronal cells, 30um, positive ion mode, sublimation DHA	UoW	Positive	MALDI	Orbitrap	DHAP	N/A	N/A	Tissue	Lipids_and_small_molecules	Positive,Lipids_and_small_molecules,MALDI,Orbitrap,N/A,Tissue	200.008	1996.91
2023-02-01_05h17m05s	TS35 well9 - Fixed neuronal cells, 30um, positive ion mode, sublimation DHA	UoW	Positive	MALDI	Orbitrap	DHAP	N/A	N/A	Tissue	Lipids_and_small_molecules	Positive,Lipids_and_small_molecules,MALDI,Orbitrap,N/A,Tissue	200.039	1999.57
2023-02-01_05h10m32s	TS35 well3 - Fixed neuronal cells, 30um, positive ion mode, sublimation DHA	UoW	Positive	MALDI	Orbitrap	DHAP	N/A	N/A	Tissue	Lipids_and_small_molecules	Positive,Lipids_and_small_molecules,MALDI,Orbitrap,N/A,Tissue	200.013	1998.97
2023-02-01_05h09m40s	TS35 well2 - Fixed neuronal cells, 30um, positive ion mode, sublimation DHA	UoW	Positive	MALDI	Orbitrap	DHAP	N/A	N/A	Tissue	Lipids_and_small_molecules	Positive,Lipids_and_small_molecules,MALDI,Orbitrap,N/A,Tissue	200.091	1997.9
2023-02-01_05h08m38s	TS35 well1 - Fixed neuronal cells, 30um, positive ion mode, sublimation DHA	UoW	Positive	MALDI	Orbitrap	DHAP	N/A	N/A	Tissue	Lipids_and_small_molecules	Positive,Lipids_and_small_molecules,MALDI,Orbitrap,N/A,Tissue	200.057	1998.55
2023-02-01_05h11m11s	TS35 well7 - Fixed neuronal cells, 30um, positive ion mode, sublimation DHA	UoW	Positive	MALDI	Orbitrap	DHAP	N/A	N/A	Tissue	Lipids_and_small_molecules	Positive,Lipids_and_small_molecules,MALDI,Orbitrap,N/A,Tissue	200.091	1997.7
2023-02-01_02h56m42s	TS34 well9 - Fixed neuronal cells, 30um, positive ion mode, sublimation DHA	UoW	Positive	MALDI	Orbitrap	DHAP	N/A	N/A	Tissue	Lipids_and_small_molecules	Positive,Lipids_and_small_molecules,MALDI,Orbitrap,N/A,Tissue	200.053	1999.13
2023-02-01_02h44m11s	TS34 well8 - Fixed neuronal cells, 30um, positive ion mode, sublimation DHA	UoW	Positive	MALDI	Orbitrap	DHAP	N/A	N/A	Tissue	Lipids_and_small_molecules	Positive,Lipids_and_small_molecules,MALDI,Orbitrap,N/A,Tissue	200.041	1999.43
2023-02-01_02h40m48s	TS34 well3 - Fixed neuronal cells, 30um, positive ion mode, sublimation DHA	UoW	Positive	MALDI	Orbitrap	DHAP	N/A	N/A	Tissue	Lipids_and_small_molecules	Positive,Lipids_and_small_molecules,MALDI,Orbitrap,N/A,Tissue	200.028	1998.72
2023-02-01_02h43m29s	TS34 well7 - Fixed neuronal cells, 30um, positive ion mode, sublimation DHA	UoW	Positive	MALDI	Orbitrap	DHAP	N/A	N/A	Tissue	Lipids_and_small_molecules	Positive,Lipids_and_small_molecules,MALDI,Orbitrap,N/A,Tissue	200.059	1999.19
2023-02-01_02h41m43s	TS34 well3_2 - Fixed neuronal cells, 30um, positive ion mode, sublimation DHA	UoW	Positive	MALDI	Orbitrap	DHAP	N/A	N/A	Tissue	Lipids_and_small_molecules	Positive,Lipids_and_small_molecules,MALDI,Orbitrap,N/A,Tissue	200.067	1999.09
2023-02-01_02h14m46s	TS33 well8 - Fixed neuronal cells, 30um, positive ion mode, sublimation DHA	UoW	Positive	MALDI	Orbitrap	DHAP	N/A	N/A	Tissue	Lipids_and_small_molecules	Positive,Lipids_and_small_molecules,MALDI,Orbitrap,N/A,Tissue	200.044	1997.24
2023-02-01_02h39m05s	TS34 well1 - Fixed neuronal cells, 30um, positive ion mode, sublimation DHA	UoW	Positive	MALDI	Orbitrap	DHAP	N/A	N/A	Tissue	Lipids_and_small_molecules	Positive,Lipids_and_small_molecules,MALDI,Orbitrap,N/A,Tissue	200.021	1999.22
2023-02-01_02h39m48s	TS34 well2 - Fixed neuronal cells, 30um, positive ion mode, sublimation DHA	UoW	Positive	MALDI	Orbitrap	DHAP	N/A	N/A	Tissue	Lipids_and_small_molecules	Positive,Lipids_and_small_molecules,MALDI,Orbitrap,N/A,Tissue	200.038	1999.9
2023-02-01_02h14m02s	TS33 well7 - Fixed neuronal cells, 30um, positive ion mode, sublimation DHA	UoW	Positive	MALDI	Orbitrap	DHAP	N/A	N/A	Tissue	Lipids_and_small_molecules	Positive,Lipids_and_small_molecules,MALDI,Orbitrap,N/A,Tissue	200.048	1999.19
2023-02-01_02h11m55s	TS33 well2	UoW	Positive	MALDI	Orbitrap	DHAP	N/A	N/A	Tissue	Lipids_and_small_molecules	Positive,Lipids_and_small_molecules,MALDI,Orbitrap,N/A,Tissue	200.02	1999.36
2023-02-01_02h06m42s	TS33 well1	UoW	Positive	MALDI	Orbitrap	DHAP	N/A	N/A	Tissue	Lipids_and_small_molecules	Positive,Lipids_and_small_molecules,MALDI,Orbitrap,N/A,Tissue	200.04	1999.57
2023-02-01_02h15m58s	TS33 well9 - Fixed neuronal cells, 30um, positive ion mode, sublimation DHA	UoW	Positive	MALDI	Orbitrap	DHAP	N/A	N/A	Tissue	Lipids_and_small_molecules	Positive,Lipids_and_small_molecules,MALDI,Orbitrap,N/A,Tissue	200.071	1999.39
2023-02-01_02h13m08s	TS33 well3 -Fixed neuronal cells, 30um, positive ion mode, sublimation DHA	UoW	Positive	MALDI	Orbitrap	DHAP	N/A	N/A	Tissue	Lipids_and_small_molecules	Positive,Lipids_and_small_molecules,MALDI,Orbitrap,N/A,Tissue	200.047	1999.28
2023-02-01_06h19m54s	TS38 well2 - Fixed neuronal cells, 30um, positive ion mode, sublimation DHA	UoW	Positive	MALDI	Orbitrap	DHAP	N/A	N/A	Tissue	Lipids_and_small_molecules	Positive,Lipids_and_small_molecules,MALDI,Orbitrap,N/A,Tissue	200.052	1999.09
2023-02-01_06h24m02s	TS38 well9 - Fixed neuronal cells, 30um, positive ion mode, sublimation DHA	UoW	Positive	MALDI	Orbitrap	DHAP	N/A	N/A	Tissue	Lipids_and_small_molecules	Positive,Lipids_and_small_molecules,MALDI,Orbitrap,N/A,Tissue	200.032	1998.92
2023-02-01_06h21m37s	TS38 well3 - Fixed neuronal cells, 30um, positive ion mode, sublimation DHA	UoW	Positive	MALDI	Orbitrap	DHAP	N/A	N/A	Tissue	Lipids_and_small_molecules	Positive,Lipids_and_small_molecules,MALDI,Orbitrap,N/A,Tissue	200.066	1999.72
2023-02-01_06h17m43s	TS38 well1 - Fixed neuronal cells, 30um, positive ion mode, sublimation DHA	UoW	Positive	MALDI	Orbitrap	DHAP	N/A	N/A	Tissue	Lipids_and_small_molecules	Positive,Lipids_and_small_molecules,MALDI,Orbitrap,N/A,Tissue	200.029	1998.99
2023-02-01_06h54m03s	TS37 well3 middle right - Fixed neuronal cells, 30um, positive ion mode, sublimation DHA	UoW	Positive	MALDI	Orbitrap	DHAP	N/A	N/A	Tissue	Lipids_and_small_molecules	Positive,Lipids_and_small_molecules,MALDI,Orbitrap,N/A,Tissue	200.006	1999.54
2023-02-01_06h53m25s	TS37 well2 bottom right - Fixed neuronal cells, 30um, positive ion mode, sublimation DHA	UoW	Positive	MALDI	Orbitrap	DHAP	N/A	N/A	Tissue	Lipids_and_small_molecules	Positive,Lipids_and_small_molecules,MALDI,Orbitrap,N/A,Tissue	200.05	1998.88
2023-02-01_06h54m38s	TS37 well7 bottom left - Fixed neuronal cells, 30um, positive ion mode, sublimation DHA	UoW	Positive	MALDI	Orbitrap	DHAP	N/A	N/A	Tissue	Lipids_and_small_molecules	Positive,Lipids_and_small_molecules,MALDI,Orbitrap,N/A,Tissue	200.041	1998.59
2023-02-02_01h42m25s	TS36 well7- Fixed neuronal cells, 30um, positive ion mode, sublimation DHA	UoW	Positive	MALDI	Orbitrap	DHAP	N/A	N/A	Tissue	Lipids_and_small_molecules	Positive,Lipids_and_small_molecules,MALDI,Orbitrap,N/A,Tissue	200.023	1998.32
2023-02-01_06h56m45s	TS37 well9 - Fixed neuronal cells, 30um, positive ion mode, sublimation DHA	UoW	Positive	MALDI	Orbitrap	DHAP	N/A	N/A	Tissue	Lipids_and_small_molecules	Positive,Lipids_and_small_molecules,MALDI,Orbitrap,N/A,Tissue	200.035	1999.47
2023-02-01_06h55m41s	TS37 well8 top left - Fixed neuronal cells, 30um, positive ion mode, sublimation DHA	UoW	Positive	MALDI	Orbitrap	DHAP	N/A	N/A	Tissue	Lipids_and_small_molecules	Positive,Lipids_and_small_molecules,MALDI,Orbitrap,N/A,Tissue	150.141	1999.79
2023-02-02_01h40m56s	TS36 well2 - Fixed neuronal cells, 30um, positive ion mode, sublimation DHA	UoW	Positive	MALDI	Orbitrap	DHAP	N/A	N/A	Tissue	Lipids_and_small_molecules	Positive,Lipids_and_small_molecules,MALDI,Orbitrap,N/A,Tissue	200.026	1998.93
2023-02-02_01h40m13s	TS36 well1 -Fixed neuronal cells, 30um, positive ion mode, sublimation DHA	UoW	Positive	MALDI	Orbitrap	DHAP	N/A	N/A	Tissue	Lipids_and_small_molecules	Positive,Lipids_and_small_molecules,MALDI,Orbitrap,N/A,Tissue	200.015	1999.06
2023-02-02_01h41m39s	TS36 well3 - Fixed neuronal cells, 30um, positive ion mode, sublimation DHA	UoW	Positive	MALDI	Orbitrap	DHAP	N/A	N/A	Tissue	Lipids_and_small_molecules	Positive,Lipids_and_small_molecules,MALDI,Orbitrap,N/A,Tissue	200.031	1998.46
2023-02-02_01h43m22s	TS36 well8 - Fixed neuronal cells, 30um, positive ion mode, sublimation DHA	UoW	Positive	MALDI	Orbitrap	DHAP	N/A	N/A	Tissue	Lipids_and_small_molecules	Positive,Lipids_and_small_molecules,MALDI,Orbitrap,N/A,Tissue	200.06	1997.56
2023-03-06_09h13m00s	2023-03-03_SCC_592_1_Gr4_DAN_NEG_233x173_pixel mode_35atn_pxl50um_50uLmin	U Copenhagen	Negative	MALDI	Orbitrap	DAN	Mus musculus	Animal	Uncurated	Lipids_and_small_molecules	Negative,Lipids_and_small_molecules,MALDI,Orbitrap,Mus musculus,Uncurated	199.999	999.986
2023-03-06_03h08m41s	20230305_ptsd-heart-24-1_pos_01	Yan	Positive	ESI	Orbitrap	Other	Rattus norvegicus	Animal	Uncurated	Lipids_and_small_molecules	Positive,Lipids_and_small_molecules,ESI,Orbitrap,Rattus norvegicus,Uncurated	247.515	1010.12
2023-03-03_21h36m54s	230302_pos_dhb_oct-total ion count	None	Positive	MALDI	TOF	DHB	OTHER	Bacteria	Tissue	Lipids_and_small_molecules	Positive,Lipids_and_small_molecules,MALDI,TOF,OTHER,Tissue	118.084	640.589
2023-03-03_12h35m29s	2022_06_01_MYOA_13_1C_BRAIN_70_1_1p3od_190us_100um_0p1sec_neg	ICL	Negative	Other	Orbitrap	Other	Mus musculus	Animal	Uncurated	Lipids_and_small_molecules	Negative,Lipids_and_small_molecules,Other,Orbitrap,Mus musculus,Uncurated	49.823	1200.33
2023-03-03_09h57m15s	2023-03-01_SCC_937_2_Gr6_DAN_NEG_188x150_pixel mode_35atn_pxl50um_50uLmin	U Copenhagen	Negative	MALDI	Orbitrap	DAN	Mus musculus	Animal	Uncurated	Lipids_and_small_molecules	Negative,Lipids_and_small_molecules,MALDI,Orbitrap,Mus musculus,Uncurated	200	999.983
2023-03-01_19h28m49s	230222_kidney_thickness_test_lip_pos_bg_10um_03	PNNL	Positive	MALDI	FTICR	DHB	Homo sapiens	Animal	Tissue	Lipids_and_small_molecules	Positive,Lipids_and_small_molecules,MALDI,FTICR,Homo sapiens,Tissue	203.223	1199.91
2023-03-01_16h06m59s	2023-02-27_GLY_G6_6_DAN_NEG_176x48_pixel mode_36atn_pxl40um_50uLmin	U Copenhagen	Negative	MALDI	Orbitrap	DAN	Mus musculus	Animal	Uncurated	Lipids_and_small_molecules	Negative,Lipids_and_small_molecules,MALDI,Orbitrap,Mus musculus,Uncurated	100.001	999.966
2023-03-01_09h29m02s	2023-02-28_SCC_592_5_Gr4_DAN_NEG_198x203_line mode_35atn_pxl50um_50uLmin	U Copenhagen	Negative	MALDI	Orbitrap	DAN	Mus musculus	Animal	Uncurated	Lipids_and_small_molecules	Negative,Lipids_and_small_molecules,MALDI,Orbitrap,Mus musculus,Uncurated	199.999	999.984
2023-02-28_21h25m15s	230222_kidney_thickness_test_lip_pos_bg_10um_02	PNNL	Positive	MALDI	FTICR	DHB	Homo sapiens	Animal	Tissue	Lipids_and_small_molecules	Positive,Lipids_and_small_molecules,MALDI,FTICR,Homo sapiens,Tissue	203.053	1199.91
2023-02-28_21h24m06s	230222_kidney_thickness_test_lip_pos_bg_5um_02	PNNL	Positive	MALDI	FTICR	DHB	Homo sapiens	Animal	Tissue	Lipids_and_small_molecules	Positive,Lipids_and_small_molecules,MALDI,FTICR,Homo sapiens,Tissue	203.223	1199.91
2023-02-28_21h24m51s	230222_kidney_thickness_test_lip_pos_bg_7um_02	PNNL	Positive	MALDI	FTICR	DHB	Homo sapiens	Animal	Tissue	Lipids_and_small_molecules	Positive,Lipids_and_small_molecules,MALDI,FTICR,Homo sapiens,Tissue	203.223	1199.91
2023-02-28_21h18m35s	230222_kidney_thickness_test_lip_neg_m2_bg_7um_02	PNNL	Negative	MALDI	FTICR	NEDC	Homo sapiens	Animal	Tissue	Lipids_and_small_molecules	Negative,Lipids_and_small_molecules,MALDI,FTICR,Homo sapiens,Tissue	203.799	1099.99
2023-02-28_21h23m45s	230222_kidney_thickness_test_lip_pos_bg_10um	PNNL	Positive	MALDI	FTICR	DHB	Homo sapiens	Animal	Tissue	Lipids_and_small_molecules	Positive,Lipids_and_small_molecules,MALDI,FTICR,Homo sapiens,Tissue	203.223	1199.92
2023-02-28_21h19m36s	230222_kidney_thickness_test_lip_neg_m2_bg_10um_02	PNNL	Negative	MALDI	FTICR	NEDC	Homo sapiens	Animal	Tissue	Lipids_and_small_molecules	Negative,Lipids_and_small_molecules,MALDI,FTICR,Homo sapiens,Tissue	203.799	1099.99
2023-02-28_21h23m10s	230222_kidney_thickness_test_lip_pos_bg_7um	PNNL	Positive	MALDI	FTICR	DHB	Homo sapiens	Animal	Tissue	Lipids_and_small_molecules	Positive,Lipids_and_small_molecules,MALDI,FTICR,Homo sapiens,Tissue	203.223	1199.92
2023-02-28_21h22m30s	230222_kidney_thickness_test_lip_pos_bg_5um	PNNL	Positive	MALDI	FTICR	DHB	Homo sapiens	Animal	Tissue	Lipids_and_small_molecules	Positive,Lipids_and_small_molecules,MALDI,FTICR,Homo sapiens,Tissue	203.223	1199.91
2023-02-28_21h17m08s	230222_kidney_thickness_test_lip_neg_m2_bg_10um	PNNL	Negative	MALDI	FTICR	NEDC	Homo sapiens	Animal	Tissue	Lipids_and_small_molecules	Negative,Lipids_and_small_molecules,MALDI,FTICR,Homo sapiens,Tissue	203.799	1099.98
2023-02-28_21h16m03s	230222_kidney_thickness_test_lip_neg_m2_bg_5um	PNNL	Negative	MALDI	FTICR	NEDC	Homo sapiens	Animal	Tissue	Lipids_and_small_molecules	Negative,Lipids_and_small_molecules,MALDI,FTICR,Homo sapiens,Tissue	203.799	1099.99
2023-02-28_21h17m44s	230222_kidney_thickness_test_lip_neg_m2_bg_5um_02	PNNL	Negative	MALDI	FTICR	NEDC	Homo sapiens	Animal	Tissue	Lipids_and_small_molecules	Negative,Lipids_and_small_molecules,MALDI,FTICR,Homo sapiens,Tissue	203.799	1099.98
2023-02-28_21h16m45s	230222_kidney_thickness_test_lip_neg_m2_bg_7um	PNNL	Negative	MALDI	FTICR	NEDC	Homo sapiens	Animal	Tissue	Lipids_and_small_molecules	Negative,Lipids_and_small_molecules,MALDI,FTICR,Homo sapiens,Tissue	203.799	1099.98
2022-10-26_10h50m50s	20221025_147x746_20um_1814-1835_AG embeded band_DHB_POs_100-1500_70k_LAser39_4P5KV_350C_Slens90_line	MALDI-MSI-UB	Positive	MALDI	Orbitrap	DHB	N/A	N/A	Uncurated	Lipids_and_small_molecules	Positive,Lipids_and_small_molecules,MALDI,Orbitrap,N/A,Uncurated	100.001	1500.03
2022-10-27_15h32m45s	20221026_205x875_30um_1814-1835_AG boite 1_Imprint band_DHB_POs_100-1500_70k_LAser39_4P5KV_350C_Slens90_line	MALDI-MSI-UB	Positive	MALDI	Orbitrap	DHB	N/A	N/A	Uncurated	Lipids_and_small_molecules	Positive,Lipids_and_small_molecules,MALDI,Orbitrap,N/A,Uncurated	100.001	1500.03
2023-02-28_14h39m21s	230228_wholebody_pregnant_mouse_pos_(mouse4_slide7)	U Copenhagen	Positive	ESI	Orbitrap	Other	Mus musculus	Animal	Whole Organism	Lipids_and_small_molecules	Positive,Lipids_and_small_molecules,ESI,Orbitrap,Mus musculus,Whole Organism	149.993	899.966
2023-02-28_09h38m11s	2023-02-27_GLY_C3_1_DAN_NEG_261x79_pixel mode_36atn_pxl30um_50uLmin	U Copenhagen	Negative	MALDI	Orbitrap	DAN	Mus musculus	Animal	Uncurated	Lipids_and_small_molecules	Negative,Lipids_and_small_molecules,MALDI,Orbitrap,Mus musculus,Uncurated	100	999.989
2023-02-27_08h56m17s	2023-02-24_GLY_G6_2_DAN_NEG_234x65_line mode_36atn_pxl30um_50uLmin	U Copenhagen	Negative	MALDI	Orbitrap	DAN	Mus musculus	Animal	Uncurated	Lipids_and_small_molecules	Negative,Lipids_and_small_molecules,MALDI,Orbitrap,Mus musculus,Uncurated	100	999.988
2023-02-27_11h33m39s	2023-02-27_GLY_C2_2_DAN_NEG_218x46_line mode_36atn_pxl30um_50uLmin	U Copenhagen	Negative	MALDI	Orbitrap	DAN	Mus musculus	Animal	Uncurated	Lipids_and_small_molecules	Negative,Lipids_and_small_molecules,MALDI,Orbitrap,Mus musculus,Uncurated	100.001	999.989
2023-02-26_05h44m09s	EE_trypsin_OGApos_03	None	Positive	MALDI	Orbitrap	CHCA	OTHER	Animal	Tissue	Lipids	Positive,Lipids,MALDI,Orbitrap,OTHER,Tissue	594.025	2000
2023-02-26_05h34m40s	EE_PNGaseF_02	None	Positive	MALDI	Orbitrap	CHCA	OTHER	Animal	Tissue	Lipids	Positive,Lipids,MALDI,Orbitrap,OTHER,Tissue	594.016	2000
2023-02-26_05h25m50s	EE_OGA_02	None	Positive	MALDI	Orbitrap	CHCA	OTHER	Animal	Tissue	Lipids_and_small_molecules	Positive,Lipids_and_small_molecules,MALDI,Orbitrap,OTHER,Tissue	148.506	606.042
2023-02-26_05h19m13s	EE_OGA_01	None	Positive	MALDI	Orbitrap	CHCA	OTHER	Animal	Tissue	Lipids_and_small_molecules	Positive,Lipids_and_small_molecules,MALDI,Orbitrap,OTHER,Tissue	148.506	606.042
2023-02-26_05h32m01s	EE_PNGaseF_01	None	Positive	MALDI	Orbitrap	CHCA	OTHER	Animal	Tissue	Lipids	Positive,Lipids,MALDI,Orbitrap,OTHER,Tissue	594.017	2000
2023-02-24_17h47m14s	20221107_mt_tumor_brain4-4_13B_13C_20um_70-560mz Analyte 1_1_recal	None	Negative	ESI	TOF	Other	Mus musculus	Animal	Tissue	Lipids_and_small_molecules	Negative,Lipids_and_small_molecules,ESI,TOF,Mus musculus,Tissue	69.989	559.974
2023-02-24_14h53m26s	2023-02-24_GLY_G3_4_DAN_NEG_227x62_line mode_36atn_pxl30um_50uLmin	U Copenhagen	Negative	MALDI	Orbitrap	DAN	Mus musculus	Animal	Uncurated	Lipids_and_small_molecules	Negative,Lipids_and_small_molecules,MALDI,Orbitrap,Mus musculus,Uncurated	100	999.988
2023-02-24_11h58m32s	2023-02-24_GLY_G3_5_DAN_NEG_235x58_line mode_35atn_pxl30um_50uLmin	U Copenhagen	Negative	MALDI	Orbitrap	DAN	Mus musculus	Animal	Uncurated	Lipids_and_small_molecules	Negative,Lipids_and_small_molecules,MALDI,Orbitrap,Mus musculus,Uncurated	100	999.985
2023-02-24_08h56m57s	2023-02-23_GLY_G3_6_DAN_NEG_213x116_pixel mode_34atn_pxl30um_50uLmin	U Copenhagen	Negative	MALDI	Orbitrap	DAN	Mus musculus	Animal	Uncurated	Lipids_and_small_molecules	Negative,Lipids_and_small_molecules,MALDI,Orbitrap,Mus musculus,Uncurated	100	999.987
2023-02-24_01h41m05s	20221116_mt_tumor_brain4-3_12L_13C_20um_70-560mz Analyte 2_1_recal	None	Negative	ESI	TOF	Other	Mus musculus	Animal	Tissue	Lipids_and_small_molecules	Negative,Lipids_and_small_molecules,ESI,TOF,Mus musculus,Tissue	69.9894	559.971
2023-02-23_22h32m58s	4-2_10F-I_nedc_50um_12x_recal	None	Negative	MALDI	TOF	NEDC	Mus musculus	Animal	Tissue	Small_molecules	Negative,Small_molecules,MALDI,TOF,Mus musculus,Tissue	49.9998	399.997
2023-02-23_22h23m18s	4-1_10J-H_nedc_12x_50um_recal	None	Negative	MALDI	TOF	NEDC	Mus musculus	Animal	Tissue	Small_molecules	Negative,Small_molecules,MALDI,TOF,Mus musculus,Tissue	50.0008	399.992
2023-02-24_00h49m18s	1-5_04m_nedc_14x_50um_recal	None	Negative	MALDI	TOF	NEDC	Mus musculus	Animal	Tissue	Lipids_and_small_molecules	Negative,Lipids_and_small_molecules,MALDI,TOF,Mus musculus,Tissue	50.0017	400.003
2023-02-24_01h34m00s	20221109_mt_tumor_brain4-2_10L_13C_20um_70-560mz Analyte 1_1_recal	None	Negative	ESI	TOF	Other	Mus musculus	Animal	Tissue	Lipids_and_small_molecules	Negative,Lipids_and_small_molecules,ESI,TOF,Mus musculus,Tissue	69.9898	559.978
2023-02-24_01h14m23s	20221111_mt_tumor_brain4-1_10L_13C_20um_70-560mz Analyte 1_1_recal	None	Negative	ESI	TOF	Other	Mus musculus	Animal	Tissue	Lipids_and_small_molecules	Negative,Lipids_and_small_molecules,ESI,TOF,Mus musculus,Tissue	69.9895	559.978
2023-02-24_00h56m10s	20221113_mt_tumor_brain2-3_05L_12C_20um_70-560mz Analyte 1_v2_1_recal	None	Negative	ESI	TOF	Other	Mus musculus	Animal	Tissue	Lipids_and_small_molecules	Negative,Lipids_and_small_molecules,ESI,TOF,Mus musculus,Tissue	69.9891	559.981
2023-02-24_00h47m55s	4-4_10J-L_nedc_14x_50um_recal	None	Negative	MALDI	TOF	NEDC	Mus musculus	Animal	Tissue	Small_molecules	Negative,Small_molecules,MALDI,TOF,Mus musculus,Tissue	50.0012	399.993
2023-02-24_00h37m17s	4-3_13H-L_nedc_14x_50um_recal	None	Negative	MALDI	TOF	NEDC	Mus musculus	Animal	Tissue	Small_molecules	Negative,Small_molecules,MALDI,TOF,Mus musculus,Tissue	50.0003	399.993
2023-02-23_22h46m15s	4-2_10F-I_nedc_50um_14x_recal	None	Negative	MALDI	TOF	NEDC	Mus musculus	Animal	Tissue	Small_molecules	Negative,Small_molecules,MALDI,TOF,Mus musculus,Tissue	50.0001	399.996
2023-02-23_22h43m42s	4-1_10J-H_nedc_14x_50um_recal	None	Negative	MALDI	TOF	NEDC	Mus musculus	Animal	Tissue	Small_molecules	Negative,Small_molecules,MALDI,TOF,Mus musculus,Tissue	50.0006	399.994
2023-02-23_22h40m19s	4-4_10J-L_nedc_12x_50um_recal	None	Negative	MALDI	TOF	NEDC	Mus musculus	Animal	Tissue	Small_molecules	Negative,Small_molecules,MALDI,TOF,Mus musculus,Tissue	50.0018	399.991
2023-02-23_22h35m34s	4-3_13H-L_nedc_12x_50um_recal	None	Negative	MALDI	TOF	NEDC	Mus musculus	Animal	Tissue	Small_molecules	Negative,Small_molecules,MALDI,TOF,Mus musculus,Tissue	50.0007	399.994
2021-03-24_09h46m54s	20210323_ChocFingerprint_pos Analyte 1_1	MurdochU	Positive	ESI	TOF	Other	Homo sapiens	Animal	Uncurated	Lipids_and_small_molecules	Positive,Lipids_and_small_molecules,ESI,TOF,Homo sapiens,Uncurated	49.9515	1199.85
2018-02-14_12h32m10s	3D_Optimized	U Edinburgh	Negative	MALDI	FTICR	9AA	Homo sapiens	Animal	Tissue	Lipids_and_small_molecules	Negative,Lipids_and_small_molecules,MALDI,FTICR,Homo sapiens,Tissue	98.2874	843.444
2023-02-23_13h58m17s	2022-06-14_PNwood-t0DAG-rep2-DAN-spray_2Dlinemode_35um_165by223_Atn38_20filter	U Copenhagen	Negative	MALDI	Orbitrap	DAN	OTHER	Plant	Tissue	Lipids_and_small_molecules	Negative,Lipids_and_small_molecules,MALDI,Orbitrap,OTHER,Tissue	100.001	999.991
2023-02-23_13h57m34s	2022-06-15_140wood-t0DAG-rep2-DAN-spray_2Dlinemode_35um_153by183_Atn38_20filter	U Copenhagen	Negative	MALDI	Orbitrap	DAN	Mixed	Plant	Tissue	Lipids_and_small_molecules	Negative,Lipids_and_small_molecules,MALDI,Orbitrap,Mixed,Tissue	100.001	999.99
2023-02-23_13h58m37s	2022-06-13_PNwood-t0DAG-rep1-DAN-spray_2Dlinemode_35um_127by204_Atn38_20filter	U Copenhagen	Negative	MALDI	Orbitrap	DAN	OTHER	Plant	Tissue	Lipids_and_small_molecules	Negative,Lipids_and_small_molecules,MALDI,Orbitrap,OTHER,Tissue	100.001	999.985
2023-02-23_13h57m57s	2022-06-15_140wood-t0DAG-rep1-DAN-spray_2Dlinemode_35um_148by212_Atn38_20filter	U Copenhagen	Negative	MALDI	Orbitrap	DAN	Mixed	Plant	Tissue	Lipids_and_small_molecules	Negative,Lipids_and_small_molecules,MALDI,Orbitrap,Mixed,Tissue	100.001	999.985
2023-02-23_13h56m45s	2022-06-11_RGMwood_t0DAG-rep2-DAN-spray_2Dlinemode_35um_147by219_Atn38_20filter	U Copenhagen	Negative	MALDI	Orbitrap	DAN	OTHER	Plant	Tissue	Lipids_and_small_molecules	Negative,Lipids_and_small_molecules,MALDI,Orbitrap,OTHER,Tissue	100.001	999.989
2023-02-23_13h56m19s	2022-06-07_PN/RGM_t16DAG-rep2-DAN-spray_2Dlinemode_35um_300by288_Atn38_20filter	U Copenhagen	Negative	MALDI	Orbitrap	DAN	Mixed	Plant	Tissue	Lipids_and_small_molecules	Negative,Lipids_and_small_molecules,MALDI,Orbitrap,Mixed,Tissue	100.001	999.991
2023-02-23_13h57m06s	2022-06-09_RGMwood_t0DAG-rep1-DAN-spray_2Dlinemode_35um_114by211_Atn38_20filter	U Copenhagen	Negative	MALDI	Orbitrap	DAN	OTHER	Plant	Tissue	Lipids_and_small_molecules	Negative,Lipids_and_small_molecules,MALDI,Orbitrap,OTHER,Tissue	100.001	999.99
2023-02-23_13h54m56s	2022-05-09_140/140_t16DAG-rep1-DAN-spray_2Dlinemode_35um_301by277_Atn33_20filter	U Copenhagen	Negative	MALDI	Orbitrap	DAN	Mixed	Plant	Tissue	Lipids_and_small_molecules	Negative,Lipids_and_small_molecules,MALDI,Orbitrap,Mixed,Tissue	100.001	999.988
2023-02-23_13h55m19s	2022-06-02_PN/PN_t16DAG-rep2-DAN-spray_2Dlinemode_35um_288by270_Atn38_20filter	U Copenhagen	Negative	MALDI	Orbitrap	DAN	OTHER	Plant	Tissue	Lipids_and_small_molecules	Negative,Lipids_and_small_molecules,MALDI,Orbitrap,OTHER,Tissue	100.001	999.991
2023-02-23_13h55m51s	2022-05-02_PN/PN_t16DAG-rep1-DAN-spray_2Dlinemode_35um_273by284_Atn38_20filter	U Copenhagen	Negative	MALDI	Orbitrap	DAN	OTHER	Plant	Tissue	Lipids_and_small_molecules	Negative,Lipids_and_small_molecules,MALDI,Orbitrap,OTHER,Tissue	100.001	999.991
2023-02-23_13h53m14s	2022-06-06_RGM/RGM_t16DAG-rep2-DAN-spray_2Dlinemode_35um_300by299_Atn38_20filter	U Copenhagen	Negative	MALDI	Orbitrap	DAN	OTHER	Plant	Tissue	Lipids_and_small_molecules	Negative,Lipids_and_small_molecules,MALDI,Orbitrap,OTHER,Tissue	100.001	999.991
2023-02-23_13h52m39s	2022-05-11_PN/140_t16DAG-rep1-DAN-spray_2Dlinemode_35um_297by289_Atn38_20filter	U Copenhagen	Negative	MALDI	Orbitrap	DAN	Mixed	Plant	Tissue	Lipids_and_small_molecules	Negative,Lipids_and_small_molecules,MALDI,Orbitrap,Mixed,Tissue	100.001	999.992
2023-02-23_13h54m19s	2022-06-08_140/140_t16DAG-rep2-DAN-spray_2Dlinemode_35um_300by285_Atn38_20filter	U Copenhagen	Negative	MALDI	Orbitrap	DAN	Mixed	Plant	Tissue	Lipids_and_small_molecules	Negative,Lipids_and_small_molecules,MALDI,Orbitrap,Mixed,Tissue	100.001	999.989
2023-02-23_13h53m47s	2022-04-30_RGM/RGM_t16DAG-rep1-DAN-spray_2Dlinemode_35um_327by234_Atn38_20filter	U Copenhagen	Negative	MALDI	Orbitrap	DAN	OTHER	Plant	Tissue	Lipids_and_small_molecules	Negative,Lipids_and_small_molecules,MALDI,Orbitrap,OTHER,Tissue	100	999.989
2023-02-23_13h52m06s	2022-05-03_PN/RGM_t16DAG-rep1-DAN-spray_2Dlinemode_35um_313by263_Atn38_20filter	U Copenhagen	Negative	MALDI	Orbitrap	DAN	Mixed	Plant	Tissue	Lipids_and_small_molecules	Negative,Lipids_and_small_molecules,MALDI,Orbitrap,Mixed,Tissue	100.001	999.99
2023-02-23_13h50m34s	2022-06-08_RGMwood_t16DAG-rep2-DAN-spray_2Dlinemode_35um_132by244_Atn38_20filter	U Copenhagen	Negative	MALDI	Orbitrap	DAN	OTHER	Plant	Tissue	Lipids_and_small_molecules	Negative,Lipids_and_small_molecules,MALDI,Orbitrap,OTHER,Tissue	100.001	999.991
2022-06-30_14h22m12s	2022-04-28_RGMwood_t30DAG-rep1-DAN-spray_2Dlinemode_35um_87by227_Atn38_20filter	U Copenhagen	Negative	MALDI	Orbitrap	DAN	OTHER	Plant	Tissue	Lipids_and_small_molecules	Negative,Lipids_and_small_molecules,MALDI,Orbitrap,OTHER,Tissue	100.001	999.981
2023-02-23_13h51m33s	2022-04-28_RGMwood_t16DAG-rep1-DAN-spray_2Dlinemode_35um_145by191_Atn38_20filter	U Copenhagen	Negative	MALDI	Orbitrap	DAN	OTHER	Plant	Tissue	Lipids_and_small_molecules	Negative,Lipids_and_small_molecules,MALDI,Orbitrap,OTHER,Tissue	100.001	999.99
2022-06-30_14h24m11s	2022-05-13_RGMwood_t30DAG-rep2-DAN-spray_2Dlinemode_35um_122by244_Atn38_20filter	U Copenhagen	Negative	MALDI	Orbitrap	DAN	OTHER	Plant	Tissue	Lipids_and_small_molecules	Negative,Lipids_and_small_molecules,MALDI,Orbitrap,OTHER,Tissue	100.001	999.99
2022-06-30_14h21m11s	2022-04-22_140/140_t30DAG-rep1-DAN-spray_2Dlinemode_35um_277by257_Atn38_20filter	U Copenhagen	Negative	MALDI	Orbitrap	DAN	Mixed	Plant	Tissue	Lipids_and_small_molecules	Negative,Lipids_and_small_molecules,MALDI,Orbitrap,Mixed,Tissue	100	999.988
2022-06-30_14h25m48s	2022-04-21_RGM/RGM_t30DAG-rep1-DAN-spray_2Dlinemode_35um_330by268_Atn38_20filter	U Copenhagen	Negative	MALDI	Orbitrap	DAN	OTHER	Plant	Tissue	Lipids_and_small_molecules	Negative,Lipids_and_small_molecules,MALDI,Orbitrap,OTHER,Tissue	100	999.989
2022-06-30_14h21m44s	2022-04-24_PN/RGM_t30DAG-rep1-DAN-spray_2Dlinemode_35um_312by277_Atn38_20filter	U Copenhagen	Negative	MALDI	Orbitrap	DAN	Mixed	Plant	Tissue	Lipids_and_small_molecules	Negative,Lipids_and_small_molecules,MALDI,Orbitrap,Mixed,Tissue	100.001	999.991
2022-06-30_14h24m42s	2022-05-13_PN/140_t30DAG-rep2-DAN-spray_2Dlinemode_35um_315by297_Atn38_20filter	U Copenhagen	Negative	MALDI	Orbitrap	DAN	Mixed	Plant	Tissue	Lipids_and_small_molecules	Negative,Lipids_and_small_molecules,MALDI,Orbitrap,Mixed,Tissue	100.001	999.993
2022-06-30_14h26m30s	2022-05-12_PN/PN_t30DAG-rep2-DAN-spray_2Dlinemode_35um_332by327_Atn38_20filter	U Copenhagen	Negative	MALDI	Orbitrap	DAN	OTHER	Plant	Tissue	Lipids_and_small_molecules	Negative,Lipids_and_small_molecules,MALDI,Orbitrap,OTHER,Tissue	100	999.99
2022-06-30_14h25m09s	2022-05-14_RGM/RGM_t30DAG-rep2-DAN-spray_2Dlinemode_35um_385by293_Atn38_20filter	U Copenhagen	Negative	MALDI	Orbitrap	DAN	OTHER	Plant	Tissue	Lipids_and_small_molecules	Negative,Lipids_and_small_molecules,MALDI,Orbitrap,OTHER,Tissue	100.001	999.993
2022-06-30_14h27m48s	2022-05-31_PN/RGM_t30DAG-rep2-DAN-spray_2Dlinemode_35um_323by304_Atn38_20filter	U Copenhagen	Negative	MALDI	Orbitrap	DAN	Mixed	Plant	Tissue	Lipids_and_small_molecules	Negative,Lipids_and_small_molecules,MALDI,Orbitrap,Mixed,Tissue	100.001	999.992
2023-02-23_13h46m20s	2022-06-05_PN/140_t16DAG-rep2-DAN-spray_2Dlinemode_35um_300by252_Atn38_20filter	U Copenhagen	Negative	MALDI	Orbitrap	DAN	Mixed	Plant	Tissue	Lipids_and_small_molecules	Negative,Lipids_and_small_molecules,MALDI,Orbitrap,Mixed,Tissue	100.001	999.991
2022-06-30_14h27m00s	2022-05-15_PN/PN_t30DAG-rep1-DAN-spray_2Dlinemode_35um_316by370_Atn38_20filter	U Copenhagen	Negative	MALDI	Orbitrap	DAN	OTHER	Plant	Tissue	Lipids_and_small_molecules	Negative,Lipids_and_small_molecules,MALDI,Orbitrap,OTHER,Tissue	100	999.99
2022-06-30_14h28m17s	2022-06-01_140/140_t30DAG-rep2-DAN-spray_2Dlinemode_35um_324by254_Atn38_20filter	U Copenhagen	Negative	MALDI	Orbitrap	DAN	Mixed	Plant	Tissue	Lipids_and_small_molecules	Negative,Lipids_and_small_molecules,MALDI,Orbitrap,Mixed,Tissue	100.001	999.991
2022-06-30_14h27m23s	2022-05-17_PN/140_t30DAG-rep1-DAN-spray_2Dlinemode_35um_308by267_Atn38_20filter	U Copenhagen	Negative	MALDI	Orbitrap	DAN	Mixed	Plant	Tissue	Lipids_and_small_molecules	Negative,Lipids_and_small_molecules,MALDI,Orbitrap,Mixed,Tissue	100	999.992
2023-02-23_09h27m21s	2023-02-22_GLY_G4_5_DAN_NEG_218x57_pixel mode_36atn_pxl40um_50uLmin	U Copenhagen	Negative	MALDI	Orbitrap	DAN	Mus musculus	Animal	Uncurated	Lipids_and_small_molecules	Negative,Lipids_and_small_molecules,MALDI,Orbitrap,Mus musculus,Uncurated	100.001	999.981
2023-02-22_20h34m02s	1-5_04l_nedc_12x_50um_recal	None	Negative	MALDI	TOF	NEDC	Mus musculus	Animal	Tissue	Lipids_and_small_molecules	Negative,Lipids_and_small_molecules,MALDI,TOF,Mus musculus,Tissue	50.0008	400.002
2023-02-22_13h30m46s	2023-02-22_GLY_G4_6_DAN_NEG_219x45_line mode_36atn_pxl40um_30uLmin	U Copenhagen	Negative	MALDI	Orbitrap	DAN	Mus musculus	Animal	Uncurated	Lipids_and_small_molecules	Negative,Lipids_and_small_molecules,MALDI,Orbitrap,Mus musculus,Uncurated	100.001	999.985
2023-02-22_11h25m27s	2023-02-22_GLY_G4_1_DAN_NEG_227x44_line mode_36atn_pxl40um_50uLmin	U Copenhagen	Negative	MALDI	Orbitrap	DAN	Mus musculus	Animal	Uncurated	Lipids_and_small_molecules	Negative,Lipids_and_small_molecules,MALDI,Orbitrap,Mus musculus,Uncurated	100	999.981
2023-02-22_08h48m24s	2023-02-21_SCC_583_2_Gr4_T3_DAN_NEG_238x122_line mode_35atn_pxl50um_50uLmin	U Copenhagen	Negative	MALDI	Orbitrap	DAN	Mus musculus	Animal	Uncurated	Lipids_and_small_molecules	Negative,Lipids_and_small_molecules,MALDI,Orbitrap,Mus musculus,Uncurated	199.999	999.987
2023-02-21_22h29m47s	230217_lungmap_13b5_lip_pos_bg_03	PNNL	Positive	MALDI	FTICR	DHB	Homo sapiens	Animal	Tissue	Lipids_and_small_molecules	Positive,Lipids_and_small_molecules,MALDI,FTICR,Homo sapiens,Tissue	203.052	1199.92
2023-02-21_22h30m22s	230217_lungmap_13b5_lip_pos_bg_04	PNNL	Positive	MALDI	FTICR	DHB	Homo sapiens	Animal	Tissue	Lipids_and_small_molecules	Positive,Lipids_and_small_molecules,MALDI,FTICR,Homo sapiens,Tissue	203.052	1199.91
2023-02-21_21h00m54s	230217_lungmap_13b5_lip_pos_bg_02	PNNL	Positive	MALDI	FTICR	DHB	Homo sapiens	Animal	Tissue	Lipids_and_small_molecules	Positive,Lipids_and_small_molecules,MALDI,FTICR,Homo sapiens,Tissue	203.053	1199.78
2023-02-21_20h48m24s	230217_lungmap_13b5_lip_pos_bg_01	PNNL	Positive	MALDI	FTICR	DHB	Homo sapiens	Animal	Tissue	Lipids_and_small_molecules	Positive,Lipids_and_small_molecules,MALDI,FTICR,Homo sapiens,Tissue	203.053	1199.79
2023-02-21_20h23m16s	230217_lung_13b3_pos_lip_bg_30um_02	PNNL	Positive	MALDI	FTICR	DHB	Homo sapiens	Animal	Tissue	Lipids_and_small_molecules	Positive,Lipids_and_small_molecules,MALDI,FTICR,Homo sapiens,Tissue	203.053	1199.76
2023-02-21_20h20m40s	230217_lung_13b3_pos_lip_bg_30um_01	PNNL	Positive	MALDI	FTICR	DHB	Homo sapiens	Animal	Tissue	Lipids_and_small_molecules	Positive,Lipids_and_small_molecules,MALDI,FTICR,Homo sapiens,Tissue	203.053	1199.75
2023-02-21_20h08m48s	230215_lung_13b3_20um_lip_pos_bg_03	PNNL	Positive	MALDI	FTICR	DHB	Homo sapiens	Animal	Tissue	Lipids_and_small_molecules	Positive,Lipids_and_small_molecules,MALDI,FTICR,Homo sapiens,Tissue	203.052	1199.86
2023-02-21_20h03m57s	230215_lung_13b3_20um_lip_pos_bg_02	PNNL	Positive	MALDI	FTICR	DHB	Homo sapiens	Animal	Tissue	Lipids_and_small_molecules	Positive,Lipids_and_small_molecules,MALDI,FTICR,Homo sapiens,Tissue	203.053	1199.75
2023-02-21_20h15m38s	230217_lung_13b3_pos_lip_bg_30um_03	PNNL	Positive	MALDI	FTICR	DHB	Homo sapiens	Animal	Tissue	Lipids_and_small_molecules	Positive,Lipids_and_small_molecules,MALDI,FTICR,Homo sapiens,Tissue	203.053	1199.77
2023-02-21_20h05m59s	230215_lung_13b3_20um_lip_pos_bg_01	PNNL	Positive	MALDI	FTICR	DHB	Homo sapiens	Animal	Tissue	Lipids_and_small_molecules	Positive,Lipids_and_small_molecules,MALDI,FTICR,Homo sapiens,Tissue	203.053	1199.93
2023-02-21_19h54m06s	230215_lung_13b3_12um_lip_pos_bg_01	PNNL	Positive	MALDI	FTICR	DHB	Homo sapiens	Animal	Tissue	Lipids_and_small_molecules	Positive,Lipids_and_small_molecules,MALDI,FTICR,Homo sapiens,Tissue	203.052	1199.76
2023-02-21_19h55m13s	230215_lung_13b3_12um_lip_pos_bg_03	PNNL	Positive	MALDI	FTICR	DHB	Homo sapiens	Animal	Tissue	Lipids_and_small_molecules	Positive,Lipids_and_small_molecules,MALDI,FTICR,Homo sapiens,Tissue	203.052	1199.93
2023-02-21_19h54m21s	230215_lung_13b3_12um_lip_pos_bg_02	PNNL	Positive	MALDI	FTICR	DHB	Homo sapiens	Animal	Tissue	Lipids_and_small_molecules	Positive,Lipids_and_small_molecules,MALDI,FTICR,Homo sapiens,Tissue	203.052	1199.76
2023-02-21_16h31m13s	230220_wholebody_pregnant_mouse_pos(mouse 4_slide8)	U Copenhagen	Positive	ESI	Orbitrap	Other	Mus musculus	Animal	Whole Organism	Lipids_and_small_molecules	Positive,Lipids_and_small_molecules,ESI,Orbitrap,Mus musculus,Whole Organism	144.994	899.968
2023-02-21_15h15m12s	2023-02-10_SCC_583_4_Gr4_T3_DAN_NEG_236x121_line mode_38atn_pxl50um_50uLmin	U Copenhagen	Negative	MALDI	Orbitrap	DAN	Mus musculus	Animal	Uncurated	Lipids_and_small_molecules	Negative,Lipids_and_small_molecules,MALDI,Orbitrap,Mus musculus,Uncurated	200	999.989
2023-02-21_15h07m37s	2023-02-08_SCC_937_4_Gr6_DAN_NEG_176x141_line mode_38atn_pxl50um_50uLmin	U Copenhagen	Negative	MALDI	Orbitrap	DAN	Mus musculus	Animal	Uncurated	Lipids_and_small_molecules	Negative,Lipids_and_small_molecules,MALDI,Orbitrap,Mus musculus,Uncurated	200	999.986
2023-02-21_14h46m43s	2022-12-22_SCC_254_5_DAN_NEG_416x178_line scan_38atn_pxl40um	U Copenhagen	Negative	MALDI	Orbitrap	DAN	Mus musculus	Animal	Uncurated	Lipids_and_small_molecules	Negative,Lipids_and_small_molecules,MALDI,Orbitrap,Mus musculus,Uncurated	200	999.989
2023-02-21_14h50m02s	2023-01-26_SCC_582_4_Gr4_DAN_NEG_230x339_line mode_38atn_pxl50um_50uL_min	U Copenhagen	Negative	MALDI	Orbitrap	DAN	Mus musculus	Animal	Uncurated	Lipids_and_small_molecules	Negative,Lipids_and_small_molecules,MALDI,Orbitrap,Mus musculus,Uncurated	200	999.99
2023-02-21_14h48m04s	2023-01-20_SCC_567_6_Gr3_T4_DAN_NEG_175x157_line mode_38atn_pxl55um_50um;min	U Copenhagen	Negative	MALDI	Orbitrap	DAN	Mus musculus	Animal	Uncurated	Lipids_and_small_molecules	Negative,Lipids_and_small_molecules,MALDI,Orbitrap,Mus musculus,Uncurated	200	999.988
2023-02-21_10h54m55s	2023-01-27_SCC_567_4_Gr3_DAN_NEG_171x133_line mode_38atn_pxl50um_50uL;min	U Copenhagen	Negative	MALDI	Orbitrap	DAN	Mus musculus	Animal	Uncurated	Lipids_and_small_molecules	Negative,Lipids_and_small_molecules,MALDI,Orbitrap,Mus musculus,Uncurated	200	999.99
2023-02-21_10h22m22s	2023-02-20_SCC_610_5_Gr6_T2_DAN_NEG_165x349_line mode_38atn_pxl50um_50uLmin	U Copenhagen	Negative	MALDI	Orbitrap	DAN	Mus musculus	Animal	Uncurated	Lipids_and_small_molecules	Negative,Lipids_and_small_molecules,MALDI,Orbitrap,Mus musculus,Uncurated	200	999.988
2023-02-20_18h30m53s	2023_02_16_rks_matrixtest_slide1_nedc	PNNL	Negative	MALDI	FTICR	NEDC	Sorghum	Plant	Tissue	Lipids_and_small_molecules	Negative,Lipids_and_small_molecules,MALDI,FTICR,Sorghum,Tissue	98.4388	1099.95
2023-02-20_15h30m44s	2023-02-20_Rat brain_DHB_POS_82x119_line mode_38atn_pxl125um_30uLmin	U Copenhagen	Positive	MALDI	Orbitrap	DHB	Rattus norvegicus	Animal	Uncurated	Lipids_and_small_molecules	Positive,Lipids_and_small_molecules,MALDI,Orbitrap,Rattus norvegicus,Uncurated	199.998	999.427
2023-02-20_14h20m20s	2023-02-08_SCC_567_4_Gr3_T4_DAN_NEG_205x160_line mode_38atn_pxl50um_50uLmin	U Copenhagen	Negative	MALDI	Orbitrap	DAN	Mus musculus	Animal	Uncurated	Lipids_and_small_molecules	Negative,Lipids_and_small_molecules,MALDI,Orbitrap,Mus musculus,Uncurated	200	999.989
2023-02-20_14h21m09s	2023-02-15_SCC_567_6_Gr3_DAN_NEG_179x134_line mode_38atn_pxl50um_50uLmin	U Copenhagen	Negative	MALDI	Orbitrap	DAN	Mus musculus	Animal	Uncurated	Lipids_and_small_molecules	Negative,Lipids_and_small_molecules,MALDI,Orbitrap,Mus musculus,Uncurated	200	999.987
2023-02-17_21h54m59s	S-2008-006714_2_S3_glyc_pos_20230216_DV	PNNL	Positive	MALDI	FTICR	CHCA	Homo sapiens	Animal	Tissue	Lipids	Positive,Lipids,MALDI,FTICR,Homo sapiens,Tissue	802.498	2000
2023-02-17_21h54m01s	S-2008-006714_1_S3_glyc_pos_20230216_DV	PNNL	Positive	MALDI	FTICR	CHCA	Homo sapiens	Animal	Tissue	Lipids	Positive,Lipids,MALDI,FTICR,Homo sapiens,Tissue	802.522	2000
2020-10-09_00h27m01s	10 5 2020 pnnl kidney 10 micron dhb 4	PNNL	Positive	MALDI	TOF	DHB	Homo sapiens	Animal	Tissue	Lipids_and_small_molecules	Positive,Lipids_and_small_molecules,MALDI,TOF,Homo sapiens,Tissue	180.906	1378.88
2019-10-07_11h04m55s	Danaus_#18_60um_203x596_20E	JLU Giessen	Positive	MALDI	Orbitrap	DHB	OTHER	Animal	Whole Organism	Lipids_and_small_molecules	Positive,Lipids_and_small_molecules,MALDI,Orbitrap,OTHER,Whole Organism	249.997	999.985
2019-10-07_11h08m41s	Figure 2 - E. core	JLU Giessen	Positive	MALDI	Orbitrap	DHB	OTHER	Animal	Whole Organism	Lipids_and_small_molecules	Positive,Lipids_and_small_molecules,MALDI,Orbitrap,OTHER,Whole Organism	249.998	999.987
2019-08-08_11h14m57s	Figure 2 - D. plexippus	JLU Giessen	Positive	MALDI	Orbitrap	DHB	OTHER	Animal	Whole Organism	Lipids_and_small_molecules	Positive,Lipids_and_small_molecules,MALDI,Orbitrap,OTHER,Whole Organism	249.997	999.987
2019-09-23_13h47m11s	Ecore_#9_second_45um	JLU Giessen	Positive	MALDI	Orbitrap	DHB	OTHER	Animal	Whole Organism	Lipids_and_small_molecules	Positive,Lipids_and_small_molecules,MALDI,Orbitrap,OTHER,Whole Organism	299.996	1199.99
2020-09-22_14h39m25s	Figure 5 - D. plexippus	JLU Giessen	Positive	MALDI	Orbitrap	DHB	OTHER	Animal	Tissue	Lipids_and_small_molecules	Positive,Lipids_and_small_molecules,MALDI,Orbitrap,OTHER,Tissue	250	999.999
2019-06-17_15h58m32s	Figure 1 - D. plexippus	JLU Giessen	Positive	MALDI	Orbitrap	DHB	OTHER	Animal	Tissue	Lipids_and_small_molecules	Positive,Lipids_and_small_molecules,MALDI,Orbitrap,OTHER,Tissue	249.996	999.958
2019-09-23_13h39m59s	Ecore_#9_45um	JLU Giessen	Positive	MALDI	Orbitrap	DHB	OTHER	Animal	Whole Organism	Lipids_and_small_molecules	Positive,Lipids_and_small_molecules,MALDI,Orbitrap,OTHER,Whole Organism	299.996	1199.99
2019-07-24_10h52m19s	Danaus#9	JLU Giessen	Positive	MALDI	Orbitrap	DHB	OTHER	Animal	Whole Organism	Lipids_and_small_molecules	Positive,Lipids_and_small_molecules,MALDI,Orbitrap,OTHER,Whole Organism	249.997	999.984
2019-07-01_13h26m46s	Figure 3 - D. plexippus	JLU Giessen	Positive	MALDI	Orbitrap	DHB	OTHER	Animal	Tissue	Lipids_and_small_molecules	Positive,Lipids_and_small_molecules,MALDI,Orbitrap,OTHER,Tissue	249.996	999.981
2019-05-31_11h08m18s	Figure 4 - D. plexippus	JLU Giessen	Positive	MALDI	Orbitrap	DHB	OTHER	Animal	Tissue	Lipids_and_small_molecules	Positive,Lipids_and_small_molecules,MALDI,Orbitrap,OTHER,Tissue	249.997	999.983
2019-05-16_11h09m20s	E.core#2_20um_279x299_22E	JLU Giessen	Positive	MALDI	Orbitrap	DHB	OTHER	Animal	Tissue	Lipids_and_small_molecules	Positive,Lipids_and_small_molecules,MALDI,Orbitrap,OTHER,Tissue	249.997	999.982
2019-05-20_13h10m12s	Figure 1 - E.core	JLU Giessen	Positive	MALDI	Orbitrap	DHB	OTHER	Animal	Tissue	Lipids_and_small_molecules	Positive,Lipids_and_small_molecules,MALDI,Orbitrap,OTHER,Tissue	249.997	999.982
2023-02-15_09h02m24s	2023-02-10_SCC_592_2_Gr4_DAN_NEG_198x213_line mode_38atn_pxl50um_50uLmin	U Copenhagen	Negative	MALDI	Orbitrap	DAN	Mus musculus	Animal	Uncurated	Lipids_and_small_molecules	Negative,Lipids_and_small_molecules,MALDI,Orbitrap,Mus musculus,Uncurated	200	999.989
2023-02-15_08h58m45s	2023-02-14_SCC_557_2_Gr3_DAN_NEG_260x157_line mode_38atn_pxl50um_50uLmin	U Copenhagen	Negative	MALDI	Orbitrap	DAN	Mus musculus	Animal	Uncurated	Lipids_and_small_molecules	Negative,Lipids_and_small_molecules,MALDI,Orbitrap,Mus musculus,Uncurated	200	999.989
2023-02-15_06h20m54s	cancer-adjacent-root mean square	None	Positive	MALDI	TOF	DHB	Homo sapiens	Animal	Tissue	Lipids_and_small_molecules	Positive,Lipids_and_small_molecules,MALDI,TOF,Homo sapiens,Tissue	100.003	999.98
2023-02-10_16h08m00s	230210_wholebody_pregnant_mouse_pos_27x10	U Copenhagen	Positive	ESI	Orbitrap	Other	Mus musculus	Animal	Whole Organism	Lipids_and_small_molecules	Positive,Lipids_and_small_molecules,ESI,Orbitrap,Mus musculus,Whole Organism	144.993	899.969
2023-02-10_11h47m46s	2023-02-09_SCC_582_2_Gr4_DAN_NEG_270x328_line mode_38atn_pxl50um_50uLmin	U Copenhagen	Negative	MALDI	Orbitrap	DAN	Mus musculus	Animal	Uncurated	Lipids_and_small_molecules	Negative,Lipids_and_small_molecules,MALDI,Orbitrap,Mus musculus,Uncurated	200	999.99
2023-02-10_01h20m48s	s-2109-019203_8_s3_lip_pos_20230207_bg	PNNL	Positive	MALDI	FTICR	DHB	Homo sapiens	Animal	Tissue	Lipids_and_small_molecules	Positive,Lipids_and_small_molecules,MALDI,FTICR,Homo sapiens,Tissue	203.052	1199.77
2023-02-10_01h19m34s	s-2109-019203_2_s3_lip_pos_20230207_bg	PNNL	Positive	MALDI	FTICR	DHB	Homo sapiens	Animal	Tissue	Lipids_and_small_molecules	Positive,Lipids_and_small_molecules,MALDI,FTICR,Homo sapiens,Tissue	203.052	1199.97
2023-02-10_01h19m09s	s-2203-000721_11_s2_lip_pos_20230207_bg	PNNL	Positive	MALDI	FTICR	DHB	Homo sapiens	Animal	Tissue	Lipids_and_small_molecules	Positive,Lipids_and_small_molecules,MALDI,FTICR,Homo sapiens,Tissue	203.053	1199.77
2023-02-10_01h20m26s	s-2109-019203_6_s3_lip_pos_20230207_bg	PNNL	Positive	MALDI	FTICR	DHB	Homo sapiens	Animal	Tissue	Lipids_and_small_molecules	Positive,Lipids_and_small_molecules,MALDI,FTICR,Homo sapiens,Tissue	202.909	1199.77
2023-02-10_01h19m46s	s-2109-019203_4_s3_lip_pos_20230207_bg	PNNL	Positive	MALDI	FTICR	DHB	Homo sapiens	Animal	Tissue	Lipids_and_small_molecules	Positive,Lipids_and_small_molecules,MALDI,FTICR,Homo sapiens,Tissue	203.052	1199.97
2023-02-10_01h17m52s	s-2203-000721_9_s2_lip_pos_20230207_bg	PNNL	Positive	MALDI	FTICR	DHB	Homo sapiens	Animal	Tissue	Lipids_and_small_molecules	Positive,Lipids_and_small_molecules,MALDI,FTICR,Homo sapiens,Tissue	203.052	1199.78
2023-02-10_01h16m22s	s-2203-000721_7_s2_lip_pos_20230207_bg	PNNL	Positive	MALDI	FTICR	DHB	Homo sapiens	Animal	Tissue	Lipids_and_small_molecules	Positive,Lipids_and_small_molecules,MALDI,FTICR,Homo sapiens,Tissue	203.053	1199.79
2023-02-10_01h15m44s	s-2203-000721_5_s2_lip_pos_20230207_bg	PNNL	Positive	MALDI	FTICR	DHB	Homo sapiens	Animal	Tissue	Lipids_and_small_molecules	Positive,Lipids_and_small_molecules,MALDI,FTICR,Homo sapiens,Tissue	203.053	1199.96
2023-02-10_01h15m22s	s-2203-000721_3_s2_lip_pos_20230207_bg	PNNL	Positive	MALDI	FTICR	DHB	Homo sapiens	Animal	Tissue	Lipids_and_small_molecules	Positive,Lipids_and_small_molecules,MALDI,FTICR,Homo sapiens,Tissue	203.053	1199.8
2023-02-10_01h04m40s	s-2203-000721_1_s2_lip_pos_20230207_bg	PNNL	Positive	MALDI	FTICR	DHB	Homo sapiens	Animal	Tissue	Lipids_and_small_molecules	Positive,Lipids_and_small_molecules,MALDI,FTICR,Homo sapiens,Tissue	203.053	1199.8
2023-02-09_09h40m12s	MPIMM_303_QE_P	MPI Bremen	Positive	MALDI	Orbitrap	DHB	OTHER	Animal	Uncurated	Lipids_and_small_molecules	Positive,Lipids_and_small_molecules,MALDI,Orbitrap,OTHER,Uncurated	300.001	1200
2023-02-09_00h27m31s	s-2203-008790_9_s2_lip_pos_20230203_bg	PNNL	Positive	MALDI	FTICR	DHB	Homo sapiens	Animal	Tissue	Lipids_and_small_molecules	Positive,Lipids_and_small_molecules,MALDI,FTICR,Homo sapiens,Tissue	203.053	1199.86
2023-02-09_00h16m06s	s-2203-008790_6_s2_lip_pos_20230203_bg	PNNL	Positive	MALDI	FTICR	DHB	Homo sapiens	Animal	Tissue	Lipids_and_small_molecules	Positive,Lipids_and_small_molecules,MALDI,FTICR,Homo sapiens,Tissue	203.053	1199.83
2023-02-09_00h13m59s	s-2203-008790_2_s2_lip_pos_20230203_bg	PNNL	Positive	MALDI	FTICR	DHB	Homo sapiens	Animal	Tissue	Lipids_and_small_molecules	Positive,Lipids_and_small_molecules,MALDI,FTICR,Homo sapiens,Tissue	203.053	1199.97
2023-02-09_00h14m36s	s-2203-008790_5_s2_lip_pos_20230203_bg	PNNL	Positive	MALDI	FTICR	DHB	Homo sapiens	Animal	Tissue	Lipids_and_small_molecules	Positive,Lipids_and_small_molecules,MALDI,FTICR,Homo sapiens,Tissue	203.053	1199.84
2023-02-09_00h14m21s	s-2203-008790_4_s2_lip_pos_20230203_bg	PNNL	Positive	MALDI	FTICR	DHB	Homo sapiens	Animal	Tissue	Lipids_and_small_molecules	Positive,Lipids_and_small_molecules,MALDI,FTICR,Homo sapiens,Tissue	203.053	1199.81
2023-02-09_00h13m15s	s-2203-008790_1_s2_lip_pos_20230203_bg	PNNL	Positive	MALDI	FTICR	DHB	Homo sapiens	Animal	Tissue	Lipids_and_small_molecules	Positive,Lipids_and_small_molecules,MALDI,FTICR,Homo sapiens,Tissue	203.053	1199.72
2023-02-08_23h57m08s	230208_lungmap_10b3_2_bg_pos_t30um	PNNL	Positive	MALDI	FTICR	DHB	Homo sapiens	Animal	Tissue	Lipids_and_small_molecules	Positive,Lipids_and_small_molecules,MALDI,FTICR,Homo sapiens,Tissue	203.052	1199.97
2023-02-08_23h53m56s	230208_lungmap_10b3_2_bg_pos_t20um	PNNL	Positive	MALDI	FTICR	DHB	Homo sapiens	Animal	Uncurated	Lipids_and_small_molecules	Positive,Lipids_and_small_molecules,MALDI,FTICR,Homo sapiens,Uncurated	203.053	1199.85
2023-02-08_23h52m56s	230208_lungmap_10b3_2_bg_pos_t12um	PNNL	Positive	MALDI	FTICR	DHB	Homo sapiens	Animal	Uncurated	Lipids_and_small_molecules	Positive,Lipids_and_small_molecules,MALDI,FTICR,Homo sapiens,Uncurated	203.053	1199.85
2023-02-08_17h04m32s	230208_wholebody_pregnant_mouse_pos_	U Copenhagen	Positive	ESI	Orbitrap	Other	Mus musculus	Animal	Whole Organism	Lipids_and_small_molecules	Positive,Lipids_and_small_molecules,ESI,Orbitrap,Mus musculus,Whole Organism	144.994	899.968
2023-02-08_11h57m02s	2023-02-07_SCC_557_6_Gr3_DAN_NEG_242x151_line mode_35atn_pxl50um_50uLmin	U Copenhagen	Negative	MALDI	Orbitrap	DAN	Mus musculus	Animal	Uncurated	Lipids_and_small_molecules	Negative,Lipids_and_small_molecules,MALDI,Orbitrap,Mus musculus,Uncurated	200	999.989
2023-02-08_10h49m05s	230207_wholebody_mouse_pos_	U Copenhagen	Positive	ESI	Orbitrap	Other	Mus musculus	Animal	Whole Organism	Lipids_and_small_molecules	Positive,Lipids_and_small_molecules,ESI,Orbitrap,Mus musculus,Whole Organism	199.992	899.958
2023-02-08_09h26m24s	MPIMM_302_QE_P	MPI Bremen	Positive	MALDI	Orbitrap	DHB	OTHER	Animal	Uncurated	Lipids_and_small_molecules	Positive,Lipids_and_small_molecules,MALDI,Orbitrap,OTHER,Uncurated	300	1200
2023-02-07_02h30m40s	2022_01_20_rks_mc_slide2_nedc	PNNL	Negative	MALDI	FTICR	NEDC	Sorghum	Plant	Tissue	Lipids_and_small_molecules	Negative,Lipids_and_small_molecules,MALDI,FTICR,Sorghum,Tissue	98.2795	1099.99
2023-02-02_14h22m52s	MPIMM_301_QE_P	MPI Bremen	Positive	MALDI	Orbitrap	DHB	OTHER	Animal	Uncurated	Small_molecules	Positive,Small_molecules,MALDI,Orbitrap,OTHER,Uncurated	50	299.999
2023-02-02_01h42m30s	2023_01_20_rks_mc_slide1_dhb	PNNL	Positive	MALDI	FTICR	DHB	Sorghum	Plant	Tissue	Lipids_and_small_molecules	Positive,Lipids_and_small_molecules,MALDI,FTICR,Sorghum,Tissue	98.382	999.984
2023-01-31_08h58m23s	MPIMM_300_QE_P	MPI Bremen	Positive	MALDI	Orbitrap	DHB	OTHER	Animal	Uncurated	Lipids_and_small_molecules	Positive,Lipids_and_small_molecules,MALDI,Orbitrap,OTHER,Uncurated	99.9999	500.001
2023-01-26_10h37m44s	MPIMM_299_TTF_M2_Grid	MPI Bremen	Positive	MALDI	TOF	DHAP	OTHER	Animal	Tissue	Lipids_and_small_molecules	Positive,Lipids_and_small_molecules,MALDI,TOF,OTHER,Tissue	300.007	1299.98
2023-01-26_09h32m16s	2023-01-24_SCC_592_4_Gr4_DAN_NEG_188x177_line mode_38atn_pxl55um_50um;min	U Copenhagen	Negative	MALDI	Orbitrap	DAN	Mus musculus	Animal	Uncurated	Lipids_and_small_molecules	Negative,Lipids_and_small_molecules,MALDI,Orbitrap,Mus musculus,Uncurated	200	999.985
2023-01-25_23h28m28s	230119_bg_lungmap_10b4_lip_neg_m2_02b	PNNL	Negative	MALDI	FTICR	NEDC	Homo sapiens	Animal	Tissue	Lipids_and_small_molecules	Negative,Lipids_and_small_molecules,MALDI,FTICR,Homo sapiens,Tissue	147.525	1099.99
2023-01-25_23h27m30s	230119_bg_lungmap_10b4_lip_neg_m2_02a	PNNL	Negative	MALDI	FTICR	NEDC	Homo sapiens	Animal	Tissue	Lipids_and_small_molecules	Negative,Lipids_and_small_molecules,MALDI,FTICR,Homo sapiens,Tissue	147.525	1099.99
2023-01-25_18h42m28s	Tradescantia leaf	TUM	Positive	ESI	Orbitrap	Other	OTHER	Plant	Uncurated	Lipids_and_small_molecules	Positive,Lipids_and_small_molecules,ESI,Orbitrap,OTHER,Uncurated	99.9989	999.998
2023-01-25_03h20m26s	230123_lungmap_10b3_bg_pos_t20um	PNNL	Positive	MALDI	FTICR	DHB	Homo sapiens	Animal	Tissue	Lipids_and_small_molecules	Positive,Lipids_and_small_molecules,MALDI,FTICR,Homo sapiens,Tissue	203.052	1199.89
2023-01-25_03h21m37s	230123_lungmap_10b3_bg_pos_t30um	PNNL	Positive	MALDI	FTICR	DHB	Homo sapiens	Animal	Tissue	Lipids_and_small_molecules	Positive,Lipids_and_small_molecules,MALDI,FTICR,Homo sapiens,Tissue	203.052	1199.88
2023-01-25_03h42m21s	230119_bg_lungmap_10b4_lip_neg_m2_01	PNNL	Negative	MALDI	FTICR	NEDC	Homo sapiens	Animal	Tissue	Lipids_and_small_molecules	Negative,Lipids_and_small_molecules,MALDI,FTICR,Homo sapiens,Tissue	147.525	1099.99
2023-01-25_03h08m34s	230123_lungmap_10b3_bg_pos_t12um	PNNL	Positive	MALDI	FTICR	DHB	Homo sapiens	Animal	Tissue	Lipids_and_small_molecules	Positive,Lipids_and_small_molecules,MALDI,FTICR,Homo sapiens,Tissue	203.052	1199.91
2023-01-25_02h38m25s	230117_lungmap_10b4_lip_pos_m1_bg_01	PNNL	Positive	MALDI	FTICR	DHB	Homo sapiens	Animal	Tissue	Lipids_and_small_molecules	Positive,Lipids_and_small_molecules,MALDI,FTICR,Homo sapiens,Tissue	203.052	1199.92
2023-01-25_02h40m52s	230117_lung_10b4_lip_pos_m1_bg_02c	PNNL	Positive	MALDI	FTICR	DHB	Homo sapiens	Animal	Tissue	Lipids_and_small_molecules	Positive,Lipids_and_small_molecules,MALDI,FTICR,Homo sapiens,Tissue	203.052	1199.81
2023-01-25_02h39m43s	230117_lung_10b4_lip_pos_m1_bg_02a	PNNL	Positive	MALDI	FTICR	DHB	Homo sapiens	Animal	Tissue	Lipids_and_small_molecules	Positive,Lipids_and_small_molecules,MALDI,FTICR,Homo sapiens,Tissue	203.052	1199.83
2023-01-25_02h40m14s	230117_lung_10b4_lip_pos_m1_bg_02b	PNNL	Positive	MALDI	FTICR	DHB	Homo sapiens	Animal	Tissue	Lipids_and_small_molecules	Positive,Lipids_and_small_molecules,MALDI,FTICR,Homo sapiens,Tissue	203.052	1199.81
2023-01-23_22h56m53s	t2_mid_c3#3	PNNL	Positive	MALDI	FTICR	DHB	Populus	Plant	Uncurated	Lipids_and_small_molecules	Positive,Lipids_and_small_molecules,MALDI,FTICR,Populus,Uncurated	147.716	999.968
2023-01-23_22h58m34s	t2_top_c1#1	PNNL	Positive	MALDI	FTICR	DHB	Populus	Plant	Uncurated	Lipids_and_small_molecules	Positive,Lipids_and_small_molecules,MALDI,FTICR,Populus,Uncurated	147.716	999.986
2023-01-23_15h18m40s	MPIMM_298_QE_P	MPI Bremen	Positive	MALDI	Orbitrap	DHB	OTHER	Animal	Tissue	Lipids_and_small_molecules	Positive,Lipids_and_small_molecules,MALDI,Orbitrap,OTHER,Tissue	200	999.997
2023-01-23_15h02m04s	MPIMM_293_QE_P	MPI Bremen	Positive	MALDI	Orbitrap	DHB	OTHER	Animal	Uncurated	Lipids_and_small_molecules	Positive,Lipids_and_small_molecules,MALDI,Orbitrap,OTHER,Uncurated	299.999	1199.99
2023-01-23_15h03m09s	MPIMM_294_QE_P	MPI Bremen	Positive	MALDI	Orbitrap	DHB	OTHER	Animal	Uncurated	Lipids_and_small_molecules	Positive,Lipids_and_small_molecules,MALDI,Orbitrap,OTHER,Uncurated	300	1199.99
2023-01-21_09h30m17s	Liver_FDvsN_150um_neg	TUM	Negative	ESI	Orbitrap	Other	OTHER	Animal	Uncurated	Lipids_and_small_molecules	Negative,Lipids_and_small_molecules,ESI,Orbitrap,OTHER,Uncurated	80.0007	899.999
2023-01-20_23h34m07s	t1_top_c1#2	PNNL	Positive	MALDI	FTICR	DHB	Populus	Plant	Uncurated	Lipids_and_small_molecules	Positive,Lipids_and_small_molecules,MALDI,FTICR,Populus,Uncurated	147.511	999.896
2023-01-21_00h19m09s	t1_mid_d2#3	PNNL	Positive	MALDI	FTICR	DHB	Populus	Plant	Tissue	Lipids_and_small_molecules	Positive,Lipids_and_small_molecules,MALDI,FTICR,Populus,Tissue	147.511	999.885
2023-01-21_00h16m14s	t1_mid_c4#1	PNNL	Positive	MALDI	FTICR	DHB	Populus	Plant	Tissue	Lipids_and_small_molecules	Positive,Lipids_and_small_molecules,MALDI,FTICR,Populus,Tissue	147.511	999.749
2023-01-20_10h47m29s	230119_wholebody_mouse_pos_	U Copenhagen	Positive	ESI	Orbitrap	Other	Mus musculus	Animal	Whole Organism	Lipids_and_small_molecules	Positive,Lipids_and_small_molecules,ESI,Orbitrap,Mus musculus,Whole Organism	199.993	899.97
2023-01-20_10h43m24s	230118_wholebody_mouse_pos_	U Copenhagen	Positive	ESI	Orbitrap	Other	Mus musculus	Animal	Whole Organism	Lipids_and_small_molecules	Positive,Lipids_and_small_molecules,ESI,Orbitrap,Mus musculus,Whole Organism	199.992	899.963
2023-01-19_18h43m55s	s-2101-000800_18_s3_lip_pos_20230117_bg	PNNL	Positive	MALDI	FTICR	DHB	Homo sapiens	Animal	Tissue	Lipids_and_small_molecules	Positive,Lipids_and_small_molecules,MALDI,FTICR,Homo sapiens,Tissue	202.91	1199.69
2023-01-19_18h42m51s	s-2101-000800_17_s3_lip_pos_20230117_bg	PNNL	Positive	MALDI	FTICR	DHB	Homo sapiens	Animal	Tissue	Lipids_and_small_molecules	Positive,Lipids_and_small_molecules,MALDI,FTICR,Homo sapiens,Tissue	203.053	1199.69
2023-01-19_18h41m55s	s-2101-000800_16_s3_lip_pos_20230117_bg	PNNL	Positive	MALDI	FTICR	DHB	Homo sapiens	Animal	Tissue	Lipids_and_small_molecules	Positive,Lipids_and_small_molecules,MALDI,FTICR,Homo sapiens,Tissue	202.91	1199.86
2023-01-19_18h41m28s	s-2101-000800_15_s3_lip_pos_20230117_bg	PNNL	Positive	MALDI	FTICR	DHB	Homo sapiens	Animal	Tissue	Lipids_and_small_molecules	Positive,Lipids_and_small_molecules,MALDI,FTICR,Homo sapiens,Tissue	203.053	1199.71
2023-01-19_18h40m47s	s-2101-000800_14_s3_lip_pos_20230117_bg	PNNL	Positive	MALDI	FTICR	DHB	Homo sapiens	Animal	Tissue	Lipids_and_small_molecules	Positive,Lipids_and_small_molecules,MALDI,FTICR,Homo sapiens,Tissue	203.053	1199.71
2023-01-19_18h40m29s	s-2101-000800_13_s3_lip_pos_20230117_bg	PNNL	Positive	MALDI	FTICR	DHB	Homo sapiens	Animal	Tissue	Lipids_and_small_molecules	Positive,Lipids_and_small_molecules,MALDI,FTICR,Homo sapiens,Tissue	203.053	1199.85
2023-01-19_18h36m46s	s-2101-000800_12_s3_lip_pos_20230117_bg	PNNL	Positive	MALDI	FTICR	DHB	Homo sapiens	Animal	Tissue	Lipids_and_small_molecules	Positive,Lipids_and_small_molecules,MALDI,FTICR,Homo sapiens,Tissue	203.053	1199.7
2023-01-19_11h07m54s	IvyLeaf_pos_125um	TUM	Positive	ESI	Orbitrap	Other	OTHER	Plant	Uncurated	Lipids_and_small_molecules	Positive,Lipids_and_small_molecules,ESI,Orbitrap,OTHER,Uncurated	79.2042	909.098
2023-01-18_10h17m48s	FP2_neg_80-500_75um	TUM	Negative	ESI	Orbitrap	Other	Homo sapiens	Animal	Uncurated	Lipids_and_small_molecules	Negative,Lipids_and_small_molecules,ESI,Orbitrap,Homo sapiens,Uncurated	79.206	505.05
2023-01-17_22h26m24s	FP3-75um-pos	TUM	Positive	ESI	Orbitrap	Other	Homo sapiens	Animal	Uncurated	Lipids_and_small_molecules	Positive,Lipids_and_small_molecules,ESI,Orbitrap,Homo sapiens,Uncurated	79.2038	909.093
2023-01-17_19h51m50s	olive leaves	TUM	Positive	ESI	Orbitrap	Other	N/A	Plant	Uncurated	Lipids_and_small_molecules	Positive,Lipids_and_small_molecules,ESI,Orbitrap,N/A,Uncurated	79.9997	899.995
2023-01-17_17h47m30s	2023_01_11_rks_slide_1_matrixtest_dhb	PNNL	Positive	MALDI	FTICR	DHB	Sorghum	Plant	Tissue	Lipids_and_small_molecules	Positive,Lipids_and_small_molecules,MALDI,FTICR,Sorghum,Tissue	85.9875	899.997
2023-01-17_17h53m40s	20230111_rks_slide_2_matrixtest_nedc	PNNL	Negative	MALDI	FTICR	NEDC	Sorghum	Plant	Tissue	Lipids_and_small_molecules	Negative,Lipids_and_small_molecules,MALDI,FTICR,Sorghum,Tissue	85.9868	600
2023-01-17_15h09m11s	testrow001	TUM	Negative	ESI	Orbitrap	Other	N/A	Plant	Uncurated	Lipids_and_small_molecules	Negative,Lipids_and_small_molecules,ESI,Orbitrap,N/A,Uncurated	80.0008	899.996
2023-01-17_10h41m54s	Coffee-biofilm_pos	TUM	Positive	ESI	Orbitrap	Other	N/A	N/A	Uncurated	Lipids_and_small_molecules	Positive,Lipids_and_small_molecules,ESI,Orbitrap,N/A,Uncurated	79.2038	909.095
2023-01-17_11h50m06s	Leaf_pos_75um	TUM	Positive	ESI	Orbitrap	Other	N/A	Plant	Uncurated	Lipids_and_small_molecules	Positive,Lipids_and_small_molecules,ESI,Orbitrap,N/A,Uncurated	79.9993	899.994
2023-01-17_10h34m37s	coffee_neg_75um	TUM	Negative	ESI	Orbitrap	Other	N/A	N/A	Uncurated	Lipids_and_small_molecules	Negative,Lipids_and_small_molecules,ESI,Orbitrap,N/A,Uncurated	80.0006	899.997
2023-01-16_09h00m13s	2023-01-12_SCC_254_2_DAN_NEG_262x122_line mode_38atn_pxl60umm	U Copenhagen	Negative	MALDI	Orbitrap	DAN	Mus musculus	Animal	Uncurated	Lipids_and_small_molecules	Negative,Lipids_and_small_molecules,MALDI,Orbitrap,Mus musculus,Uncurated	200	999.988
2023-01-15_11h04m21s	LargeBiofilm	TUM	Negative	ESI	Orbitrap	Other	N/A	N/A	Uncurated	Small_molecules	Negative,Small_molecules,ESI,Orbitrap,N/A,Uncurated	79.2057	303.03
2023-01-06_13h08m27s	230106_Mousebrain2_pos_	U Copenhagen	Positive	ESI	Orbitrap	Other	Mus musculus	Animal	Uncurated	Lipids_and_small_molecules	Positive,Lipids_and_small_molecules,ESI,Orbitrap,Mus musculus,Uncurated	199.997	899.955
2023-01-06_09h50m15s	2023-01-04_SCC_254_4_DAN_NEG_273x129_pixel mode_38atn_pxl60um	U Copenhagen	Negative	MALDI	Orbitrap	DAN	Mus musculus	Animal	Uncurated	Lipids_and_small_molecules	Negative,Lipids_and_small_molecules,MALDI,Orbitrap,Mus musculus,Uncurated	200	999.988
2023-01-06_09h40m43s	230103_Mousebrain_pos_150	U Copenhagen	Positive	ESI	Orbitrap	Other	Mus musculus	Animal	Uncurated	Lipids_and_small_molecules	Positive,Lipids_and_small_molecules,ESI,Orbitrap,Mus musculus,Uncurated	199.996	899.892
2023-01-06_09h49m17s	2023-01-04_SCC_254_1_DAN_NEG_230x110_line scan_38atn_pxl70um	U Copenhagen	Negative	MALDI	Orbitrap	DAN	Mus musculus	Animal	Uncurated	Lipids_and_small_molecules	Negative,Lipids_and_small_molecules,MALDI,Orbitrap,Mus musculus,Uncurated	200	999.978
2023-01-05_20h33m48s	20220901LiverA_Profile_Left_1	NCSU	Positive	Other	Orbitrap	Other	Mus musculus	Animal	Uncurated	Lipids_and_small_molecules	Positive,Lipids_and_small_molecules,Other,Orbitrap,Mus musculus,Uncurated	198.009	1010.06
2023-01-05_20h34m42s	20220901LiverA_Profile_LeftC	NCSU	Positive	Other	Orbitrap	Other	Mus musculus	Animal	Uncurated	Lipids_and_small_molecules	Positive,Lipids_and_small_molecules,Other,Orbitrap,Mus musculus,Uncurated	199.996	999.975
2023-01-05_20h25m47s	20220901LiverA_Centroid_Right_2	NCSU	Positive	Other	Orbitrap	Other	Mus musculus	Animal	Uncurated	Lipids_and_small_molecules	Positive,Lipids_and_small_molecules,Other,Orbitrap,Mus musculus,Uncurated	199.996	999.974
2023-01-05_20h04m54s	20220901LiverB_Profile_Right_1	NCSU	Positive	Other	Orbitrap	Other	Mus musculus	Animal	Uncurated	Lipids_and_small_molecules	Positive,Lipids_and_small_molecules,Other,Orbitrap,Mus musculus,Uncurated	198.009	1010.06
2023-01-05_20h10m12s	20220901LiverB_Centroid_Left_3	NCSU	Positive	Other	Orbitrap	Other	Mus musculus	Animal	Uncurated	Lipids_and_small_molecules	Positive,Lipids_and_small_molecules,Other,Orbitrap,Mus musculus,Uncurated	199.995	999.974
2023-01-05_19h43m11s	20220901LiverB_Profile_RightC_2	NCSU	Positive	Other	Orbitrap	Other	Mus musculus	Animal	Uncurated	Lipids_and_small_molecules	Positive,Lipids_and_small_molecules,Other,Orbitrap,Mus musculus,Uncurated	199.996	999.973
2023-01-05_10h55m02s	regions	PRG SDU	Positive	MALDI	TOF	NEDC	Mus musculus	Animal	Tissue	Lipids_and_small_molecules	Positive,Lipids_and_small_molecules,MALDI,TOF,Mus musculus,Tissue	300.007	1999.96
2023-01-05_08h44m16s	onj_aat_ratbrain_50um_nor_neg_010922	PRG SDU	Negative	MALDI	TOF	Norharmane	Rattus norvegicus	Animal	Tissue	Lipids_and_small_molecules	Negative,Lipids_and_small_molecules,MALDI,TOF,Rattus norvegicus,Tissue	300.005	1999.96
2023-01-03_23h40m50s	EpZDF-25-1_6_S3_SM_Neg_20220823_IT_New	UTHSA	Negative	MALDI	Orbitrap	DAN	Rattus norvegicus	Animal	Tissue	Lipids_and_small_molecules	Negative,Lipids_and_small_molecules,MALDI,Orbitrap,Rattus norvegicus,Tissue	70.0128	499.891
2022-12-29_00h02m09s	hvcmc_pvp#2_neg	PNNL	Negative	MALDI	FTICR	NEDC	Populus	Plant	Uncurated	Lipids_and_small_molecules	Negative,Lipids_and_small_molecules,MALDI,FTICR,Populus,Uncurated	98.4875	1099.79
2022-12-29_00h01m41s	hvcmc_pvp#1_neg	PNNL	Negative	MALDI	FTICR	NEDC	Populus	Plant	Uncurated	Lipids_and_small_molecules	Negative,Lipids_and_small_molecules,MALDI,FTICR,Populus,Uncurated	98.8327	1099.7
2022-12-29_00h00m58s	hpmc_pvp#2_neg	PNNL	Negative	MALDI	FTICR	NEDC	Populus	Plant	Tissue	Lipids_and_small_molecules	Negative,Lipids_and_small_molecules,MALDI,FTICR,Populus,Tissue	98.3125	1099.61
2022-12-28_23h59m55s	hpmc_pva#2_neg	PNNL	Negative	MALDI	FTICR	NEDC	Populus	Plant	Uncurated	Lipids_and_small_molecules	Negative,Lipids_and_small_molecules,MALDI,FTICR,Populus,Uncurated	98.8569	1099.47
2022-12-29_00h00m13s	hpmc_pvp#1_neg	PNNL	Negative	MALDI	FTICR	NEDC	Populus	Plant	Tissue	Lipids_and_small_molecules	Negative,Lipids_and_small_molecules,MALDI,FTICR,Populus,Tissue	98.857	1099.42
2022-12-28_23h59m36s	hpmc_pva#1_neg	PNNL	Negative	MALDI	FTICR	NEDC	Populus	Plant	Tissue	Lipids_and_small_molecules	Negative,Lipids_and_small_molecules,MALDI,FTICR,Populus,Tissue	98.3349	1099.91
2022-12-28_23h58m37s	hpmc_peo#2_neg	PNNL	Negative	MALDI	FTICR	NEDC	Populus	Plant	Tissue	Lipids_and_small_molecules	Negative,Lipids_and_small_molecules,MALDI,FTICR,Populus,Tissue	98.5168	1099.54
2022-12-28_23h57m39s	hpc_pvp#2_neg	PNNL	Negative	MALDI	FTICR	NEDC	Populus	Plant	Uncurated	Lipids_and_small_molecules	Negative,Lipids_and_small_molecules,MALDI,FTICR,Populus,Uncurated	98.6505	1099.92
2022-12-28_23h57m59s	hpmc_peo#1_neg	PNNL	Negative	MALDI	FTICR	NEDC	Populus	Plant	Uncurated	Lipids_and_small_molecules	Negative,Lipids_and_small_molecules,MALDI,FTICR,Populus,Uncurated	98.6506	1099.48
2022-12-28_23h55m43s	hec(720k)_pvp#1_neg	PNNL	Negative	MALDI	FTICR	NEDC	Populus	Plant	Tissue	Lipids_and_small_molecules	Negative,Lipids_and_small_molecules,MALDI,FTICR,Populus,Tissue	98.7581	1099.87
2022-12-28_23h57m10s	hpc_pvp#1_neg	PNNL	Negative	MALDI	FTICR	NEDC	Populus	Plant	Tissue	Lipids_and_small_molecules	Negative,Lipids_and_small_molecules,MALDI,FTICR,Populus,Tissue	98.6505	1099.76
2022-12-28_23h55m14s	hec(90k)_pvp#2_neg	PNNL	Negative	MALDI	FTICR	NEDC	Populus	Plant	Tissue	Lipids_and_small_molecules	Negative,Lipids_and_small_molecules,MALDI,FTICR,Populus,Tissue	98.5716	1099.58
2022-12-28_23h56m39s	hec(720k)_pvp#2_neg	PNNL	Negative	MALDI	FTICR	NEDC	Populus	Plant	Tissue	Lipids_and_small_molecules	Negative,Lipids_and_small_molecules,MALDI,FTICR,Populus,Tissue	98.792	1099.53
2022-12-28_23h54m11s	cmc(90k)_pvp#2_neg	PNNL	Negative	MALDI	FTICR	NEDC	Populus	Plant	Uncurated	Lipids_and_small_molecules	Negative,Lipids_and_small_molecules,MALDI,FTICR,Populus,Uncurated	98.6263	1099.96
2022-12-28_23h54m37s	hec(90k)_pvp#1_neg	PNNL	Negative	MALDI	FTICR	NEDC	Populus	Plant	Uncurated	Lipids_and_small_molecules	Negative,Lipids_and_small_molecules,MALDI,FTICR,Populus,Uncurated	99.9466	1099.94
2022-12-28_23h53m50s	cmc(90k)_pvp#1_neg	PNNL	Negative	MALDI	FTICR	NEDC	Populus	Plant	Tissue	Lipids_and_small_molecules	Negative,Lipids_and_small_molecules,MALDI,FTICR,Populus,Tissue	98.904	1099.48
2022-12-28_19h27m32s	ppm shift test	UTHSA	Negative	MALDI	Orbitrap	DAN	Rattus norvegicus	Animal	Tissue	Lipids_and_small_molecules	Negative,Lipids_and_small_molecules,MALDI,Orbitrap,Rattus norvegicus,Tissue	70.0128	499.891
2022-12-22_09h16m37s	2022-12-21_SCC_254_6_DAN_NEG_401x196_line scan_38atn_pxl40um	U Copenhagen	Negative	MALDI	Orbitrap	DAN	Mus musculus	Animal	Uncurated	Lipids_and_small_molecules	Negative,Lipids_and_small_molecules,MALDI,Orbitrap,Mus musculus,Uncurated	200	999.987
2022-12-21_14h38m29s	221221_Mousebrain3_pos_150um	U Copenhagen	Positive	ESI	Orbitrap	Other	Mus musculus	Animal	Uncurated	Lipids_and_small_molecules	Positive,Lipids_and_small_molecules,ESI,Orbitrap,Mus musculus,Uncurated	199.994	899.96
2022-12-21_13h03m16s	221221_Mousebrain2_pos_150um	U Copenhagen	Positive	ESI	Orbitrap	Other	Mus musculus	Animal	Uncurated	Lipids_and_small_molecules	Positive,Lipids_and_small_molecules,ESI,Orbitrap,Mus musculus,Uncurated	199.993	899.866
2022-12-21_12h53m53s	221221_Mousebrain1_pos_150um	U Copenhagen	Positive	ESI	Orbitrap	Other	Mus musculus	Animal	Uncurated	Lipids_and_small_molecules	Positive,Lipids_and_small_molecules,ESI,Orbitrap,Mus musculus,Uncurated	199.994	899.842
2022-12-21_10h54m32s	2022-12-20_SCC_208_4_DAN_NEG_227x143_line scan_38atn_pxl38um	U Copenhagen	Negative	MALDI	Orbitrap	DAN	Mus musculus	Animal	Uncurated	Lipids_and_small_molecules	Negative,Lipids_and_small_molecules,MALDI,Orbitrap,Mus musculus,Uncurated	200	999.99
2022-12-21_01h49m11s	hvcmc_pvp#1	PNNL	Positive	MALDI	FTICR	DHB	Populus	Plant	Tissue	Lipids_and_small_molecules	Positive,Lipids_and_small_molecules,MALDI,FTICR,Populus,Tissue	98.4343	999.775
2022-12-21_01h49m34s	hvcmc_pvp#2	PNNL	Positive	MALDI	FTICR	DHB	Populus	Plant	Tissue	Lipids_and_small_molecules	Positive,Lipids_and_small_molecules,MALDI,FTICR,Populus,Tissue	98.9951	999.78
2022-12-21_01h47m08s	hpmc_pvp#1	PNNL	Positive	MALDI	FTICR	DHB	Populus	Plant	Tissue	Lipids_and_small_molecules	Positive,Lipids_and_small_molecules,MALDI,FTICR,Populus,Tissue	98.4343	999.771
2022-12-21_01h44m56s	hpmc_pva#2	PNNL	Positive	MALDI	FTICR	DHB	Populus	Plant	Uncurated	Lipids_and_small_molecules	Positive,Lipids_and_small_molecules,MALDI,FTICR,Populus,Uncurated	98.4343	999.78
2022-12-21_01h48m39s	hpmc_pvp#2	PNNL	Positive	MALDI	FTICR	DHB	Populus	Plant	Tissue	Lipids_and_small_molecules	Positive,Lipids_and_small_molecules,MALDI,FTICR,Populus,Tissue	98.995	999.78
2022-12-21_01h44m31s	hpmc_pva#1	PNNL	Positive	MALDI	FTICR	DHB	Populus	Plant	Uncurated	Lipids_and_small_molecules	Positive,Lipids_and_small_molecules,MALDI,FTICR,Populus,Uncurated	98.4343	999.775
2022-12-21_01h43m23s	hpmc_peo#2	PNNL	Positive	MALDI	FTICR	DHB	Populus	Plant	Tissue	Lipids_and_small_molecules	Positive,Lipids_and_small_molecules,MALDI,FTICR,Populus,Tissue	98.9951	999.78
2022-12-21_01h41m16s	hpc_pvp#1	PNNL	Positive	MALDI	FTICR	DHB	Populus	Plant	Uncurated	Lipids_and_small_molecules	Positive,Lipids_and_small_molecules,MALDI,FTICR,Populus,Uncurated	98.995	999.775
2022-12-21_01h42m26s	hpmc_peo#1	PNNL	Positive	MALDI	FTICR	DHB	Populus	Plant	Tissue	Lipids_and_small_molecules	Positive,Lipids_and_small_molecules,MALDI,FTICR,Populus,Tissue	98.4192	999.775
2022-12-21_01h41m53s	hpc_pvp#2	PNNL	Positive	MALDI	FTICR	DHB	Populus	Plant	Tissue	Lipids_and_small_molecules	Positive,Lipids_and_small_molecules,MALDI,FTICR,Populus,Tissue	98.4343	999.78
2022-12-21_01h39m44s	hec(90k)_pvp#2	PNNL	Positive	MALDI	FTICR	DHB	Populus	Plant	Tissue	Lipids_and_small_molecules	Positive,Lipids_and_small_molecules,MALDI,FTICR,Populus,Tissue	98.4734	999.78
2022-12-21_01h40m06s	hec(720k)_pvp#1	PNNL	Positive	MALDI	FTICR	DHB	Populus	Plant	Uncurated	Lipids_and_small_molecules	Positive,Lipids_and_small_molecules,MALDI,FTICR,Populus,Uncurated	98.4343	999.775
2022-12-21_01h40m28s	hec(720k)_pvp#2	PNNL	Positive	MALDI	FTICR	DHB	Populus	Plant	Tissue	Lipids_and_small_molecules	Positive,Lipids_and_small_molecules,MALDI,FTICR,Populus,Tissue	98.8862	999.78
2022-12-21_01h39m01s	hec(90k)_pvp#1	PNNL	Positive	MALDI	FTICR	DHB	Populus	Plant	Tissue	Lipids_and_small_molecules	Positive,Lipids_and_small_molecules,MALDI,FTICR,Populus,Tissue	98.995	999.775
2022-12-21_00h36m27s	cmc(90k)_pvp#2	PNNL	Positive	MALDI	FTICR	DHB	Populus	Plant	Uncurated	Lipids_and_small_molecules	Positive,Lipids_and_small_molecules,MALDI,FTICR,Populus,Uncurated	98.4343	999.78
2022-12-21_00h16m17s	cmc(90k)_pvp#1_pos	PNNL	Positive	MALDI	FTICR	DHB	Populus	Plant	Uncurated	Lipids_and_small_molecules	Positive,Lipids_and_small_molecules,MALDI,FTICR,Populus,Uncurated	98.4911	999.771
2022-12-20_09h20m50s	2022-12-19_mouse 260_5_DAN_NEG_332x153_line scan_38atn_pxl35um	U Copenhagen	Negative	MALDI	Orbitrap	DAN	Mus musculus	Animal	Uncurated	Lipids_and_small_molecules	Negative,Lipids_and_small_molecules,MALDI,Orbitrap,Mus musculus,Uncurated	200	999.99
2022-12-19_19h41m24s	Liver-Norton_G2-466A_10_S3_SM_Neg_20221107_IT	UTHSA	Negative	MALDI	Orbitrap	DAN	Mus musculus	Animal	Tissue	Lipids_and_small_molecules	Negative,Lipids_and_small_molecules,MALDI,Orbitrap,Mus musculus,Tissue	69.9999	499.827
2022-12-19_19h40m54s	Liver-Norton_G2-466A_6_S3_SM_Neg_20221107_IT	UTHSA	Negative	MALDI	Orbitrap	DAN	Mus musculus	Animal	Tissue	Lipids_and_small_molecules	Negative,Lipids_and_small_molecules,MALDI,Orbitrap,Mus musculus,Tissue	70.0453	499.736
2022-12-19_09h18m59s	2022-12-16_SCC_208_2_DAN_NEG_289x186_line scan_38atn_pxl30um	U Copenhagen	Negative	MALDI	Orbitrap	DAN	Mus musculus	Animal	Uncurated	Lipids_and_small_molecules	Negative,Lipids_and_small_molecules,MALDI,Orbitrap,Mus musculus,Uncurated	200	999.99
2022-11-21_22h57m17s	Liver-Norton_G1-2643_3_S3_SM_Neg_20221107_IT	UTHSA	Negative	MALDI	Orbitrap	DAN	Mus musculus	Animal	Tissue	Lipids_and_small_molecules	Negative,Lipids_and_small_molecules,MALDI,Orbitrap,Mus musculus,Tissue	70	499.898
2022-11-21_23h06m51s	Liver-Norton_G1-2643_7_S3_SM_Neg_20221107_IT	UTHSA	Negative	MALDI	Orbitrap	DAN	Mus musculus	Animal	Tissue	Lipids_and_small_molecules	Negative,Lipids_and_small_molecules,MALDI,Orbitrap,Mus musculus,Tissue	70.0031	499.802
2022-11-21_22h52m55s	Liver-Norton_G1-488A_3_S3_SM_Neg_20221111_IT	UTHSA	Negative	MALDI	Orbitrap	DAN	Mus musculus	Animal	Tissue	Lipids_and_small_molecules	Negative,Lipids_and_small_molecules,MALDI,Orbitrap,Mus musculus,Tissue	70.0002	499.828
2022-11-21_22h54m09s	Liver-Norton_G1-488A_6_S3_SM_Neg_20221111_IT	UTHSA	Negative	MALDI	Orbitrap	DAN	Mus musculus	Animal	Tissue	Lipids_and_small_molecules	Negative,Lipids_and_small_molecules,MALDI,Orbitrap,Mus musculus,Tissue	69.9994	499.659
2022-11-21_23h18m11s	Liver-Norton_G1-8219_20_S3_SM_Neg_20221111_IT	UTHSA	Negative	MALDI	Orbitrap	DAN	Mus musculus	Animal	Tissue	Lipids_and_small_molecules	Negative,Lipids_and_small_molecules,MALDI,Orbitrap,Mus musculus,Tissue	70.0012	499.721
2022-11-21_23h17m14s	Liver-Norton_G1-8219_9_S3_SM_Neg_20221111_IT	UTHSA	Negative	MALDI	Orbitrap	DAN	Mus musculus	Animal	Tissue	Lipids_and_small_molecules	Negative,Lipids_and_small_molecules,MALDI,Orbitrap,Mus musculus,Tissue	70.0041	499.822
2022-11-21_23h30m51s	Liver-Norton_G2-451A_2_S3_SM_Neg_20221107_IT	UTHSA	Negative	MALDI	Orbitrap	DAN	Mus musculus	Animal	Tissue	Lipids_and_small_molecules	Negative,Lipids_and_small_molecules,MALDI,Orbitrap,Mus musculus,Tissue	69.9997	499.843
2022-11-21_23h27m31s	Liver-Norton_G2-451A_1_S3_SM_Neg_20221107_IT	UTHSA	Negative	MALDI	Orbitrap	DAN	Mus musculus	Animal	Tissue	Lipids_and_small_molecules	Negative,Lipids_and_small_molecules,MALDI,Orbitrap,Mus musculus,Tissue	69.9998	499.745
2022-11-21_23h25m13s	Liver-Norton_G1-8254_18_S3_SM_Neg_20221111_IT	UTHSA	Negative	MALDI	Orbitrap	DAN	Mus musculus	Animal	Tissue	Lipids_and_small_molecules	Negative,Lipids_and_small_molecules,MALDI,Orbitrap,Mus musculus,Tissue	70.0003	499.81
2022-11-21_23h35m08s	Liver-Norton_G2-6673_4_S3_SM_Neg_20221111_IT	UTHSA	Negative	MALDI	Orbitrap	DAN	Mus musculus	Animal	Tissue	Lipids_and_small_molecules	Negative,Lipids_and_small_molecules,MALDI,Orbitrap,Mus musculus,Tissue	70.0002	499.769
2022-11-21_23h21m30s	Liver-Norton_G1-8254_5_S3_SM_Neg_20221111_IT	UTHSA	Negative	MALDI	Orbitrap	DAN	Mus musculus	Animal	Tissue	Lipids_and_small_molecules	Negative,Lipids_and_small_molecules,MALDI,Orbitrap,Mus musculus,Tissue	70.001	499.87
2022-11-21_23h37m01s	Liver-Norton_G2-6673_10_S3_SM_Neg_20221111_IT	UTHSA	Negative	MALDI	Orbitrap	DAN	Mus musculus	Animal	Tissue	Lipids_and_small_molecules	Negative,Lipids_and_small_molecules,MALDI,Orbitrap,Mus musculus,Tissue	70.0005	499.807
2022-12-16_17h10m08s	221213_Brain15_pos_100um	U Copenhagen	Positive	ESI	Orbitrap	Other	Mus musculus	Animal	Uncurated	Lipids_and_small_molecules	Positive,Lipids_and_small_molecules,ESI,Orbitrap,Mus musculus,Uncurated	199.991	1099.96
2022-12-16_17h11m10s	221213_Brain3_6h_pos_100um	U Copenhagen	Positive	ESI	Orbitrap	Other	Mus musculus	Animal	Uncurated	Lipids_and_small_molecules	Positive,Lipids_and_small_molecules,ESI,Orbitrap,Mus musculus,Uncurated	199.992	1099.96
2022-12-16_17h13m00s	221213_NewBrain15_6h_neg_100um	U Copenhagen	Negative	ESI	Orbitrap	Other	Mus musculus	Animal	Uncurated	Lipids_and_small_molecules	Negative,Lipids_and_small_molecules,ESI,Orbitrap,Mus musculus,Uncurated	199.994	1099.96
2022-12-16_17h08m13s	221213_AnotherBrain15_6h_neg_100um	U Copenhagen	Negative	ESI	Orbitrap	Other	Mus musculus	Animal	Uncurated	Lipids_and_small_molecules	Negative,Lipids_and_small_molecules,ESI,Orbitrap,Mus musculus,Uncurated	199.995	1099.96
2022-12-16_17h10m38s	221213_Brain3_6h_neg_100um	U Copenhagen	Negative	ESI	Orbitrap	Other	Mus musculus	Animal	Uncurated	Lipids_and_small_molecules	Negative,Lipids_and_small_molecules,ESI,Orbitrap,Mus musculus,Uncurated	199.995	1099.94
2022-12-16_16h08m21s	2022-12-16_SCC_208_1_DAN_NEG_114x73_line scan_38atn_pxl75um	U Copenhagen	Negative	MALDI	Orbitrap	DAN	Mus musculus	Animal	Uncurated	Lipids_and_small_molecules	Negative,Lipids_and_small_molecules,MALDI,Orbitrap,Mus musculus,Uncurated	200.001	999.991
2022-12-15_20h45m21s	5-NBA 4-Isoquinoline carboxaldehyde standard 3	Iowa State University	Positive	MALDI	Orbitrap	Other	N/A	N/A	Spot	Lipids_and_small_molecules	Positive,Lipids_and_small_molecules,MALDI,Orbitrap,N/A,Spot	50.1056	747.141
2022-12-15_20h52m13s	5-NBA progesterone standard 1	Iowa State University	Positive	MALDI	Orbitrap	Other	N/A	N/A	Spot	Lipids_and_small_molecules	Positive,Lipids_and_small_molecules,MALDI,Orbitrap,N/A,Spot	50.0791	748.949
2022-12-15_20h52m30s	5-NBA progesterone standard 3	Iowa State University	Positive	MALDI	Orbitrap	Other	N/A	N/A	Spot	Lipids_and_small_molecules	Positive,Lipids_and_small_molecules,MALDI,Orbitrap,N/A,Spot	50.0159	747.022
2022-12-15_20h52m21s	5-NBA progesterone standard 2	Iowa State University	Positive	MALDI	Orbitrap	Other	N/A	N/A	Spot	Lipids_and_small_molecules	Positive,Lipids_and_small_molecules,MALDI,Orbitrap,N/A,Spot	50.045	747.475
2022-12-15_20h51m45s	5-NBA piperidine standard 3	Iowa State University	Positive	MALDI	Orbitrap	Other	N/A	N/A	Spot	Lipids_and_small_molecules	Positive,Lipids_and_small_molecules,MALDI,Orbitrap,N/A,Spot	50.0668	748.153
2022-12-15_20h51m26s	5-NBA piperidine standard 1	Iowa State University	Positive	MALDI	Orbitrap	Other	N/A	N/A	Spot	Lipids_and_small_molecules	Positive,Lipids_and_small_molecules,MALDI,Orbitrap,N/A,Spot	50.1339	748.949
2022-12-15_20h51m36s	5-NBA piperidine standard 2	Iowa State University	Positive	MALDI	Orbitrap	Other	N/A	N/A	Spot	Lipids_and_small_molecules	Positive,Lipids_and_small_molecules,MALDI,Orbitrap,N/A,Spot	50.0751	747.065
2022-12-15_20h51m03s	5-NBA nicotinic acid standard 3	Iowa State University	Positive	MALDI	Orbitrap	Other	N/A	N/A	Spot	Lipids_and_small_molecules	Positive,Lipids_and_small_molecules,MALDI,Orbitrap,N/A,Spot	50.0354	748.111
2022-12-15_20h50m42s	5-NBA nicotinic acid standard 1	Iowa State University	Positive	MALDI	Orbitrap	Other	N/A	N/A	Spot	Lipids_and_small_molecules	Positive,Lipids_and_small_molecules,MALDI,Orbitrap,N/A,Spot	50.0614	746.085
2022-12-15_20h50m28s	5-NBA myristic acid standard 3	Iowa State University	Positive	MALDI	Orbitrap	Other	N/A	N/A	Spot	Lipids_and_small_molecules	Positive,Lipids_and_small_molecules,MALDI,Orbitrap,N/A,Spot	50.0161	746.534
2022-12-15_20h49m53s	5-NBA myristic acid standard 2	Iowa State University	Positive	MALDI	Orbitrap	Other	N/A	N/A	Spot	Lipids_and_small_molecules	Positive,Lipids_and_small_molecules,MALDI,Orbitrap,N/A,Spot	50.0206	747.069
2022-12-15_20h50m51s	5-NBA nicotinic acid standard 2	Iowa State University	Positive	MALDI	Orbitrap	Other	N/A	N/A	Spot	Lipids_and_small_molecules	Positive,Lipids_and_small_molecules,MALDI,Orbitrap,N/A,Spot	50.1553	746.984
2022-12-15_20h47m13s	5-NBA 2-Methoxy-4-propylphenol standard 3	Iowa State University	Positive	MALDI	Orbitrap	Other	N/A	N/A	Spot	Lipids_and_small_molecules	Positive,Lipids_and_small_molecules,MALDI,Orbitrap,N/A,Spot	50.0201	748.07
2022-12-15_20h49m40s	5-NBA myristic acid standard 1	Iowa State University	Positive	MALDI	Orbitrap	Other	N/A	N/A	Spot	Lipids_and_small_molecules	Positive,Lipids_and_small_molecules,MALDI,Orbitrap,N/A,Spot	50.1211	748.95
2022-12-15_20h46m02s	5-NBA 2-Methoxy-4-propylphenol standard 1	Iowa State University	Positive	MALDI	Orbitrap	Other	N/A	N/A	Spot	Lipids_and_small_molecules	Positive,Lipids_and_small_molecules,MALDI,Orbitrap,N/A,Spot	50.0507	748.027
2022-12-15_20h46m29s	5-NBA 2-Methoxy-4-propylphenol standard 2	Iowa State University	Positive	MALDI	Orbitrap	Other	N/A	N/A	Spot	Lipids_and_small_molecules	Positive,Lipids_and_small_molecules,MALDI,Orbitrap,N/A,Spot	50.0081	748.952
2022-12-15_20h45m41s	5-NBA 4-Isoquinoline carboxaldehyde standard 1	Iowa State University	Positive	MALDI	Orbitrap	Other	N/A	N/A	Spot	Lipids_and_small_molecules	Positive,Lipids_and_small_molecules,MALDI,Orbitrap,N/A,Spot	50.0959	748.951
2022-12-15_20h45m31s	5-NBA 4-Isoquinoline carboxaldehyde standard 2	Iowa State University	Positive	MALDI	Orbitrap	Other	N/A	N/A	Spot	Lipids_and_small_molecules	Positive,Lipids_and_small_molecules,MALDI,Orbitrap,N/A,Spot	50.0749	748.951
2022-12-15_20h35m37s	5-NBA hexadecanal standard 2	Iowa State University	Positive	MALDI	Orbitrap	Other	N/A	N/A	Spot	Lipids_and_small_molecules	Positive,Lipids_and_small_molecules,MALDI,Orbitrap,N/A,Spot	50.102	749.214
2022-12-15_20h35m29s	5-NBA hexadecanal standard 1	Iowa State University	Positive	MALDI	Orbitrap	Other	N/A	N/A	Spot	Lipids_and_small_molecules	Positive,Lipids_and_small_molecules,MALDI,Orbitrap,N/A,Spot	50.0748	749.115
2022-12-15_20h35m47s	5-NBA hexadecanal standard 3	Iowa State University	Positive	MALDI	Orbitrap	Other	N/A	N/A	Spot	Lipids_and_small_molecules	Positive,Lipids_and_small_molecules,MALDI,Orbitrap,N/A,Spot	50.0396	749.51
2022-12-15_20h35m13s	5-NBA ethyl myristate standard 3	Iowa State University	Positive	MALDI	Orbitrap	Other	N/A	N/A	Spot	Lipids_and_small_molecules	Positive,Lipids_and_small_molecules,MALDI,Orbitrap,N/A,Spot	50.0159	746.143
2022-12-15_20h35m01s	5-NBA ethyl myristate standard 2	Iowa State University	Positive	MALDI	Orbitrap	Other	N/A	N/A	Spot	Lipids_and_small_molecules	Positive,Lipids_and_small_molecules,MALDI,Orbitrap,N/A,Spot	50.044	748.099
2022-12-15_20h34m51s	5-NBA ethyl myristate standard 1	Iowa State University	Positive	MALDI	Orbitrap	Other	N/A	N/A	Spot	Lipids_and_small_molecules	Positive,Lipids_and_small_molecules,MALDI,Orbitrap,N/A,Spot	50.0298	748.95
2022-12-15_20h34m06s	5-NBA cinnamamide standard 3	Iowa State University	Positive	MALDI	Orbitrap	Other	N/A	N/A	Spot	Lipids_and_small_molecules	Positive,Lipids_and_small_molecules,MALDI,Orbitrap,N/A,Spot	50.0315	747.095
2022-12-15_20h33m28s	5-NBA amino acid standard 3	Iowa State University	Positive	MALDI	Orbitrap	Other	N/A	N/A	Spot	Lipids_and_small_molecules	Positive,Lipids_and_small_molecules,MALDI,Orbitrap,N/A,Spot	50.0604	746.058
2022-12-15_20h33m57s	5-NBA cinnamamide standard 2	Iowa State University	Positive	MALDI	Orbitrap	Other	N/A	N/A	Spot	Lipids_and_small_molecules	Positive,Lipids_and_small_molecules,MALDI,Orbitrap,N/A,Spot	50.0159	747.686
2022-12-15_20h32m12s	5-NBA amino acid standard 1	Iowa State University	Positive	MALDI	Orbitrap	Other	N/A	N/A	Spot	Lipids_and_small_molecules	Positive,Lipids_and_small_molecules,MALDI,Orbitrap,N/A,Spot	50.0441	748.948
2022-12-15_20h32m22s	5-NBA amino acid standard 2	Iowa State University	Positive	MALDI	Orbitrap	Other	N/A	N/A	Spot	Lipids_and_small_molecules	Positive,Lipids_and_small_molecules,MALDI,Orbitrap,N/A,Spot	50.1299	748.947
2022-12-15_20h29m17s	CA progesterone standard 3	Iowa State University	Positive	MALDI	Orbitrap	Other	N/A	N/A	Spot	Lipids_and_small_molecules	Positive,Lipids_and_small_molecules,MALDI,Orbitrap,N/A,Spot	50.0159	749.257
2022-12-15_20h29m07s	CA progesterone standard 2	Iowa State University	Positive	MALDI	Orbitrap	Other	N/A	N/A	Spot	Lipids_and_small_molecules	Positive,Lipids_and_small_molecules,MALDI,Orbitrap,N/A,Spot	50.022	749.256
2022-12-15_20h28m58s	CA progesterone standard 1	Iowa State University	Positive	MALDI	Orbitrap	Other	N/A	N/A	Spot	Lipids_and_small_molecules	Positive,Lipids_and_small_molecules,MALDI,Orbitrap,N/A,Spot	50.033	749.403
2022-12-15_20h33m46s	5-NBA cinnamamide standard 1	Iowa State University	Positive	MALDI	Orbitrap	Other	N/A	N/A	Spot	Lipids_and_small_molecules	Positive,Lipids_and_small_molecules,MALDI,Orbitrap,N/A,Spot	50.1111	746.807
2022-12-15_20h28m33s	CA piperidine standard 3	Iowa State University	Positive	MALDI	Orbitrap	Other	N/A	N/A	Spot	Lipids_and_small_molecules	Positive,Lipids_and_small_molecules,MALDI,Orbitrap,N/A,Spot	50.0158	749.218
2022-12-15_20h28m24s	CA piperidine standard 2	Iowa State University	Positive	MALDI	Orbitrap	Other	N/A	N/A	Spot	Lipids_and_small_molecules	Positive,Lipids_and_small_molecules,MALDI,Orbitrap,N/A,Spot	50.0172	749.256
2022-12-15_20h28m15s	CA piperidine standard 1	Iowa State University	Positive	MALDI	Orbitrap	Other	N/A	N/A	Spot	Lipids_and_small_molecules	Positive,Lipids_and_small_molecules,MALDI,Orbitrap,N/A,Spot	50.0159	749.258
2022-12-15_20h28m01s	CA nicotinic acid standard 3	Iowa State University	Positive	MALDI	Orbitrap	Other	N/A	N/A	Spot	Lipids_and_small_molecules	Positive,Lipids_and_small_molecules,MALDI,Orbitrap,N/A,Spot	50.0459	749.257
2022-12-15_20h27m52s	CA nicotinic acid standard 2	Iowa State University	Positive	MALDI	Orbitrap	Other	N/A	N/A	Spot	Lipids_and_small_molecules	Positive,Lipids_and_small_molecules,MALDI,Orbitrap,N/A,Spot	50.0159	749.256
2022-12-15_20h27m39s	CA nicotinic acid standard 1	Iowa State University	Positive	MALDI	Orbitrap	Other	N/A	N/A	Spot	Lipids_and_small_molecules	Positive,Lipids_and_small_molecules,MALDI,Orbitrap,N/A,Spot	50.0053	749.258
2022-12-15_20h26m23s	CA myristic acid standard 2	Iowa State University	Positive	MALDI	Orbitrap	Other	N/A	N/A	Spot	Lipids_and_small_molecules	Positive,Lipids_and_small_molecules,MALDI,Orbitrap,N/A,Spot	50.0269	749.257
2022-12-15_20h26m14s	CA myristic acid standard 1	Iowa State University	Positive	MALDI	Orbitrap	Other	N/A	N/A	Spot	Lipids_and_small_molecules	Positive,Lipids_and_small_molecules,MALDI,Orbitrap,N/A,Spot	50.0159	749.256
2022-12-15_20h26m33s	CA myristic acid standard 3	Iowa State University	Positive	MALDI	Orbitrap	Other	N/A	N/A	Spot	Lipids_and_small_molecules	Positive,Lipids_and_small_molecules,MALDI,Orbitrap,N/A,Spot	50.0158	749.422
2022-12-15_18h42m31s	CA 2-Methoxy-4-propylphenol standard 3	Iowa State University	Positive	MALDI	Orbitrap	Other	N/A	N/A	Spot	Lipids_and_small_molecules	Positive,Lipids_and_small_molecules,MALDI,Orbitrap,N/A,Spot	50.0159	749.256
2022-12-15_18h42m20s	CA 2-Methoxy-4-propylphenol standard 2	Iowa State University	Positive	MALDI	Orbitrap	Other	N/A	N/A	Spot	Lipids_and_small_molecules	Positive,Lipids_and_small_molecules,MALDI,Orbitrap,N/A,Spot	50.0159	749.255
2022-12-15_18h37m09s	CA 4-isoquinoline carboxaldehyde standard 2	Iowa State University	Positive	MALDI	Orbitrap	Other	N/A	N/A	Spot	Lipids_and_small_molecules	Positive,Lipids_and_small_molecules,MALDI,Orbitrap,N/A,Spot	50.016	749.283
2022-12-15_18h37m00s	CA 4-isoquinoline carboxaldehyde standard 1	Iowa State University	Positive	MALDI	Orbitrap	Other	N/A	N/A	Spot	Lipids_and_small_molecules	Positive,Lipids_and_small_molecules,MALDI,Orbitrap,N/A,Spot	50.0158	749.255
2022-12-15_18h42m12s	CA 2-Methoxy-4-propylphenol standard 1	Iowa State University	Positive	MALDI	Orbitrap	Other	N/A	N/A	Spot	Lipids_and_small_molecules	Positive,Lipids_and_small_molecules,MALDI,Orbitrap,N/A,Spot	50.0195	749.256
2022-12-15_18h37m20s	CA 4-isoquinoline carboxaldehyde standard 3	Iowa State University	Positive	MALDI	Orbitrap	Other	N/A	N/A	Spot	Lipids_and_small_molecules	Positive,Lipids_and_small_molecules,MALDI,Orbitrap,N/A,Spot	50.0158	749.422
2022-12-15_18h35m11s	CA hexadecanal standard 2	Iowa State University	Positive	MALDI	Orbitrap	Other	N/A	N/A	Spot	Lipids_and_small_molecules	Positive,Lipids_and_small_molecules,MALDI,Orbitrap,N/A,Spot	50.0159	749.425
2022-12-15_18h35m21s	CA hexadecanal standard 3	Iowa State University	Positive	MALDI	Orbitrap	Other	N/A	N/A	Spot	Lipids_and_small_molecules	Positive,Lipids_and_small_molecules,MALDI,Orbitrap,N/A,Spot	50.0159	749.623
2022-12-15_18h34m55s	CA ethyl hexadecanal standard 1	Iowa State University	Positive	MALDI	Orbitrap	Other	N/A	N/A	Spot	Lipids_and_small_molecules	Positive,Lipids_and_small_molecules,MALDI,Orbitrap,N/A,Spot	50.0157	749.257
2022-12-15_18h26m27s	CA ethyl myristate standard 3	Iowa State University	Positive	MALDI	Orbitrap	Other	N/A	N/A	Spot	Lipids_and_small_molecules	Positive,Lipids_and_small_molecules,MALDI,Orbitrap,N/A,Spot	50.0098	749.255
2022-12-15_18h25m39s	CA cinnamamide standard 2	Iowa State University	Positive	MALDI	Orbitrap	Other	N/A	N/A	Spot	Lipids_and_small_molecules	Positive,Lipids_and_small_molecules,MALDI,Orbitrap,N/A,Spot	50.0979	749.258
2022-12-15_18h26m18s	CA ethyl myristate standard 2	Iowa State University	Positive	MALDI	Orbitrap	Other	N/A	N/A	Spot	Lipids_and_small_molecules	Positive,Lipids_and_small_molecules,MALDI,Orbitrap,N/A,Spot	50.0159	749.219
2022-12-15_18h25m49s	CA cinnamamide standard 3	Iowa State University	Positive	MALDI	Orbitrap	Other	N/A	N/A	Spot	Lipids_and_small_molecules	Positive,Lipids_and_small_molecules,MALDI,Orbitrap,N/A,Spot	50.0466	749.335
2022-12-15_18h23m21s	CA amino acid standard 3	Iowa State University	Positive	MALDI	Orbitrap	Other	N/A	N/A	Spot	Lipids_and_small_molecules	Positive,Lipids_and_small_molecules,MALDI,Orbitrap,N/A,Spot	50.016	749.286
2022-12-15_18h23m13s	CA amino acid standard 2	Iowa State University	Positive	MALDI	Orbitrap	Other	N/A	N/A	Spot	Lipids_and_small_molecules	Positive,Lipids_and_small_molecules,MALDI,Orbitrap,N/A,Spot	50.0159	749.198
2022-12-15_18h25m28s	CA cinnamamide standard 1	Iowa State University	Positive	MALDI	Orbitrap	Other	N/A	N/A	Spot	Lipids_and_small_molecules	Positive,Lipids_and_small_molecules,MALDI,Orbitrap,N/A,Spot	50.0159	749.255
2022-12-15_18h23m05s	CA amino acid standard 1	Iowa State University	Positive	MALDI	Orbitrap	Other	N/A	N/A	Spot	Lipids_and_small_molecules	Positive,Lipids_and_small_molecules,MALDI,Orbitrap,N/A,Spot	50.0159	749.256
2022-12-15_15h55m43s	20221027_Liver_section4_infected_neg_4	M4I	Negative	MALDI	Orbitrap	NEDC	Mus musculus	Animal	Tissue	Lipids_and_small_molecules	Negative,Lipids_and_small_molecules,MALDI,Orbitrap,Mus musculus,Tissue	300.001	1800
2022-12-15_15h55m19s	20221027_Liver_section3_infected_pos_3	M4I	Positive	MALDI	Orbitrap	NEDC	Mus musculus	Animal	Tissue	Lipids_and_small_molecules	Positive,Lipids_and_small_molecules,MALDI,Orbitrap,Mus musculus,Tissue	300.001	1800
2022-12-15_15h54m07s	20221027_Liver_section2_control_neg_new_2222	M4I	Negative	MALDI	Orbitrap	NEDC	Mus musculus	Animal	Tissue	Lipids_and_small_molecules	Negative,Lipids_and_small_molecules,MALDI,Orbitrap,Mus musculus,Tissue	300.001	1800
2022-12-15_15h53m33s	20221027_Liver_section2_control_neg_2	M4I	Negative	MALDI	Orbitrap	NEDC	Mus musculus	Animal	Tissue	Lipids_and_small_molecules	Negative,Lipids_and_small_molecules,MALDI,Orbitrap,Mus musculus,Tissue	400.001	2000
2022-12-15_13h00m43s	20221027_Liver_section_pos_1	M4I	Positive	MALDI	Orbitrap	NEDC	Mus musculus	Animal	Tissue	Lipids_and_small_molecules	Positive,Lipids_and_small_molecules,MALDI,Orbitrap,Mus musculus,Tissue	300.001	1800
2022-12-14_02h16m01s	TS15 well9 mass accuracy corrected	UoW	Positive	MALDI	Orbitrap	DHAP	N/A	N/A	Tissue	Lipids_and_small_molecules	Positive,Lipids_and_small_molecules,MALDI,Orbitrap,N/A,Tissue	200.011	1999.5
2022-12-14_01h52m38s	TS20 well3 mass accuracy corrected	UoW	Positive	MALDI	Orbitrap	DHAP	N/A	N/A	Tissue	Lipids_and_small_molecules	Positive,Lipids_and_small_molecules,MALDI,Orbitrap,N/A,Tissue	200.029	1999.54
2022-12-13_13h35m38s	221213_Brain15_6h_neg_100um	U Copenhagen	Negative	ESI	Orbitrap	Other	Mus musculus	Animal	Uncurated	Lipids_and_small_molecules	Negative,Lipids_and_small_molecules,ESI,Orbitrap,Mus musculus,Uncurated	199.996	1099.96
2022-12-13_10h44m36s	221212_Brain15_6h_neg	U Copenhagen	Negative	ESI	Orbitrap	Other	Mus musculus	Animal	Uncurated	Lipids_and_small_molecules	Negative,Lipids_and_small_molecules,ESI,Orbitrap,Mus musculus,Uncurated	199.996	1099.96
2022-12-12_14h45m40s	Fingerprint_DESI_neg	TUM	Negative	ESI	Orbitrap	Other	Homo sapiens	Animal	Uncurated	Lipids_and_small_molecules	Negative,Lipids_and_small_molecules,ESI,Orbitrap,Homo sapiens,Uncurated	79.2058	505.049
2022-12-12_09h28m41s	2022-12-09_Mouse brain_Horpca_DAN_NEG_218x222_pixelmode_38atn_pxl35um	U Copenhagen	Negative	MALDI	Orbitrap	DAN	Mus musculus	Animal	Uncurated	Lipids_and_small_molecules	Negative,Lipids_and_small_molecules,MALDI,Orbitrap,Mus musculus,Uncurated	200	999.99
2022-12-12_06h06m41s	TS15 well2 middle	UoW	Positive	MALDI	Orbitrap	DHAP	N/A	N/A	Tissue	Lipids_and_small_molecules	Positive,Lipids_and_small_molecules,MALDI,Orbitrap,N/A,Tissue	200.091	1999.42
2022-12-12_05h57m43s	TS20 well9	UoW	Positive	MALDI	Orbitrap	DHAP	N/A	N/A	Tissue	Lipids_and_small_molecules	Positive,Lipids_and_small_molecules,MALDI,Orbitrap,N/A,Tissue	200.006	1999.56
2022-12-12_05h56m51s	TS20 well8	UoW	Positive	MALDI	Orbitrap	DHAP	N/A	N/A	Tissue	Lipids_and_small_molecules	Positive,Lipids_and_small_molecules,MALDI,Orbitrap,N/A,Tissue	200.046	1999.52
2022-12-12_05h56m15s	TS20 well7	UoW	Positive	MALDI	Orbitrap	DHAP	N/A	N/A	Tissue	Lipids_and_small_molecules	Positive,Lipids_and_small_molecules,MALDI,Orbitrap,N/A,Tissue	200.051	1999.55
2022-12-12_05h53m56s	TS20 well1 top left edge	UoW	Positive	MALDI	Orbitrap	DHAP	N/A	N/A	Tissue	Lipids_and_small_molecules	Positive,Lipids_and_small_molecules,MALDI,Orbitrap,N/A,Tissue	200.019	1997.78
2022-12-12_05h54m55s	TS20 well2	UoW	Positive	MALDI	Orbitrap	DHAP	N/A	N/A	Tissue	Lipids_and_small_molecules	Positive,Lipids_and_small_molecules,MALDI,Orbitrap,N/A,Tissue	200.104	1997.57
2022-12-12_05h35m09s	TS19 well9	UoW	Positive	MALDI	Orbitrap	DHAP	N/A	N/A	Tissue	Lipids_and_small_molecules	Positive,Lipids_and_small_molecules,MALDI,Orbitrap,N/A,Tissue	200.018	1998.36
2022-12-12_05h34m21s	TS19 well8 top left edge	UoW	Positive	MALDI	Orbitrap	DHAP	N/A	N/A	Tissue	Lipids_and_small_molecules	Positive,Lipids_and_small_molecules,MALDI,Orbitrap,N/A,Tissue	200.031	1998.65
2022-12-12_05h32m59s	TS19 well8 middle left edge	UoW	Positive	MALDI	Orbitrap	DHAP	N/A	N/A	Tissue	Lipids_and_small_molecules	Positive,Lipids_and_small_molecules,MALDI,Orbitrap,N/A,Tissue	200.097	1998.64
2022-12-12_05h18m55s	TS19 well2	UoW	Positive	MALDI	Orbitrap	DHAP	N/A	N/A	Tissue	Lipids_and_small_molecules	Positive,Lipids_and_small_molecules,MALDI,Orbitrap,N/A,Tissue	200.01	1999.17
2022-12-12_05h31m51s	Ts19 well3	UoW	Positive	MALDI	Orbitrap	DHAP	N/A	N/A	Tissue	Lipids_and_small_molecules	Positive,Lipids_and_small_molecules,MALDI,Orbitrap,N/A,Tissue	200.03	1999.38
2022-12-12_05h32m31s	TS19 well7	UoW	Positive	MALDI	Orbitrap	DHAP	N/A	N/A	Tissue	Lipids_and_small_molecules	Positive,Lipids_and_small_molecules,MALDI,Orbitrap,N/A,Tissue	200.042	1999.71
2022-12-12_05h17m55s	TS19 well1	UoW	Positive	MALDI	Orbitrap	DHAP	N/A	N/A	Tissue	Lipids_and_small_molecules	Positive,Lipids_and_small_molecules,MALDI,Orbitrap,N/A,Tissue	200.034	1998.19
2022-12-12_03h30m14s	TS18 well9	UoW	Positive	MALDI	Orbitrap	DHAP	N/A	N/A	Tissue	Lipids_and_small_molecules	Positive,Lipids_and_small_molecules,MALDI,Orbitrap,N/A,Tissue	200.044	1999.62
2022-12-12_03h28m19s	Ts18 well8	UoW	Positive	MALDI	Orbitrap	DHAP	N/A	N/A	Tissue	Lipids_and_small_molecules	Positive,Lipids_and_small_molecules,MALDI,Orbitrap,N/A,Tissue	200.035	1999.01
2022-12-12_03h26m00s	TS18 well2	UoW	Positive	MALDI	Orbitrap	DHAP	N/A	N/A	Tissue	Lipids_and_small_molecules	Positive,Lipids_and_small_molecules,MALDI,Orbitrap,N/A,Tissue	200.026	1998.77
2022-12-12_03h27m40s	TS18 well7	UoW	Positive	MALDI	Orbitrap	DHAP	N/A	N/A	Tissue	Lipids_and_small_molecules	Positive,Lipids_and_small_molecules,MALDI,Orbitrap,N/A,Tissue	200.091	1998.61
2022-12-12_03h25m19s	TS18 well1_2	UoW	Positive	MALDI	Orbitrap	DHAP	N/A	N/A	Tissue	Lipids_and_small_molecules	Positive,Lipids_and_small_molecules,MALDI,Orbitrap,N/A,Tissue	150.031	1999.05
2022-12-12_03h26m35s	TS18 well3	UoW	Positive	MALDI	Orbitrap	DHAP	N/A	N/A	Tissue	Lipids_and_small_molecules	Positive,Lipids_and_small_molecules,MALDI,Orbitrap,N/A,Tissue	200.035	1999.42
2022-12-12_02h50m25s	TS17 well9	UoW	Positive	MALDI	Orbitrap	DHAP	N/A	N/A	Tissue	Lipids_and_small_molecules	Positive,Lipids_and_small_molecules,MALDI,Orbitrap,N/A,Tissue	200.033	1999.5
2022-12-12_02h49m56s	TS17 well8	UoW	Positive	MALDI	Orbitrap	DHAP	N/A	N/A	Tissue	Lipids_and_small_molecules	Positive,Lipids_and_small_molecules,MALDI,Orbitrap,N/A,Tissue	200.047	1998.81
2022-12-12_02h49m18s	TS17 well7_2	UoW	Positive	MALDI	Orbitrap	DHAP	N/A	N/A	Tissue	Lipids_and_small_molecules	Positive,Lipids_and_small_molecules,MALDI,Orbitrap,N/A,Tissue	200.018	1999.21
2022-12-12_02h48m42s	TS17 well3_2	UoW	Positive	MALDI	Orbitrap	DHAP	N/A	N/A	Tissue	Lipids_and_small_molecules	Positive,Lipids_and_small_molecules,MALDI,Orbitrap,N/A,Tissue	200.015	1999.22
2022-12-12_02h45m20s	TS17 well3	UoW	Positive	MALDI	Orbitrap	DHAP	N/A	N/A	Tissue	Lipids_and_small_molecules	Positive,Lipids_and_small_molecules,MALDI,Orbitrap,N/A,Tissue	200.033	1998.78
2022-12-12_02h43m23s	TS17 well2	UoW	Positive	MALDI	Orbitrap	DHAP	N/A	N/A	Tissue	Lipids_and_small_molecules	Positive,Lipids_and_small_molecules,MALDI,Orbitrap,N/A,Tissue	200.028	1999.47
2022-12-12_02h42m49s	TS17 well1	UoW	Positive	MALDI	Orbitrap	DHAP	N/A	N/A	Tissue	Lipids_and_small_molecules	Positive,Lipids_and_small_molecules,MALDI,Orbitrap,N/A,Tissue	200.037	1999.69
2022-12-12_02h27m54s	TS16 well9	UoW	Positive	MALDI	Orbitrap	DHAP	N/A	N/A	Tissue	Lipids_and_small_molecules	Positive,Lipids_and_small_molecules,MALDI,Orbitrap,N/A,Tissue	200.01	1998.99
2022-12-12_02h27m05s	TS16 well8_2	UoW	Positive	MALDI	Orbitrap	DHAP	N/A	N/A	Tissue	Lipids_and_small_molecules	Positive,Lipids_and_small_molecules,MALDI,Orbitrap,N/A,Tissue	200.007	1999.31
2022-12-12_02h26m00s	TS16 well7	UoW	Positive	MALDI	Orbitrap	DHAP	N/A	N/A	Tissue	Lipids_and_small_molecules	Positive,Lipids_and_small_molecules,MALDI,Orbitrap,N/A,Tissue	200.034	1999.87
2022-12-12_02h24m54s	TS16 well3	UoW	Positive	MALDI	Orbitrap	DHAP	N/A	N/A	Tissue	Lipids_and_small_molecules	Positive,Lipids_and_small_molecules,MALDI,Orbitrap,N/A,Tissue	200.067	1999.05
2022-12-12_02h24m12s	TS16 well2	UoW	Positive	MALDI	Orbitrap	DHAP	N/A	N/A	Tissue	Lipids_and_small_molecules	Positive,Lipids_and_small_molecules,MALDI,Orbitrap,N/A,Tissue	200.044	1999.45
2022-12-12_02h23m08s	TS16 well1	UoW	Positive	MALDI	Orbitrap	DHAP	N/A	N/A	Tissue	Lipids_and_small_molecules	Positive,Lipids_and_small_molecules,MALDI,Orbitrap,N/A,Tissue	150.374	1999.25
2022-12-12_01h57m27s	TS15 well9	UoW	Positive	MALDI	Orbitrap	DHAP	N/A	N/A	Tissue	Lipids_and_small_molecules	Positive,Lipids_and_small_molecules,MALDI,Orbitrap,N/A,Tissue	200.018	1999.57
2022-12-12_01h56m40s	TS15 well8	UoW	Positive	MALDI	Orbitrap	DHAP	N/A	N/A	Tissue	Lipids_and_small_molecules	Positive,Lipids_and_small_molecules,MALDI,Orbitrap,N/A,Tissue	200.01	1999.01
2022-12-12_01h56m00s	TS15 well7	UoW	Positive	MALDI	Orbitrap	DHAP	N/A	N/A	Tissue	Lipids_and_small_molecules	Positive,Lipids_and_small_molecules,MALDI,Orbitrap,N/A,Tissue	200.116	1999.06
2022-12-12_01h55m29s	TS15 well2 edge	UoW	Positive	MALDI	Orbitrap	DHAP	N/A	N/A	Tissue	Lipids_and_small_molecules	Positive,Lipids_and_small_molecules,MALDI,Orbitrap,N/A,Tissue	200.085	1999.57
2022-12-12_01h55m04s	TS15 well1 bottom right	UoW	Positive	MALDI	Orbitrap	DHAP	N/A	N/A	Tissue	Lipids_and_small_molecules	Positive,Lipids_and_small_molecules,MALDI,Orbitrap,N/A,Tissue	200.089	1999.31
2022-12-07_02h13m50s	pnnl024-3_8_s2_lip_pos_20221202_bg	PNNL	Positive	MALDI	FTICR	DHB	Homo sapiens	Animal	Tissue	Lipids_and_small_molecules	Positive,Lipids_and_small_molecules,MALDI,FTICR,Homo sapiens,Tissue	203.052	1199.42
2022-12-07_02h13m20s	pnnl024-3_7_s2_lip_pos_20221202_bg	PNNL	Positive	MALDI	FTICR	DHB	Homo sapiens	Animal	Tissue	Lipids_and_small_molecules	Positive,Lipids_and_small_molecules,MALDI,FTICR,Homo sapiens,Tissue	203.052	1199.42
2022-12-07_02h10m45s	pnnl024-3_3_s2_lip_pos_20221202_bg	PNNL	Positive	MALDI	FTICR	DHB	Homo sapiens	Animal	Tissue	Lipids_and_small_molecules	Positive,Lipids_and_small_molecules,MALDI,FTICR,Homo sapiens,Tissue	203.052	1199.42
2022-12-07_02h09m41s	pnnl024-3_2_s2_lip_pos_20221202_bg	PNNL	Positive	MALDI	FTICR	DHB	Homo sapiens	Animal	Tissue	Lipids_and_small_molecules	Positive,Lipids_and_small_molecules,MALDI,FTICR,Homo sapiens,Tissue	203.052	1199.42
2022-12-07_02h08m52s	pnnl024-3_1_s2_lip_pos_20221202_bg	PNNL	Positive	MALDI	FTICR	DHB	Homo sapiens	Animal	Tissue	Lipids_and_small_molecules	Positive,Lipids_and_small_molecules,MALDI,FTICR,Homo sapiens,Tissue	203.052	1199.42
2022-12-07_01h57m04s	pnnl024-3_5_s1_lip_pos_20221202_bg	PNNL	Positive	MALDI	FTICR	DHB	Homo sapiens	Animal	Tissue	Lipids_and_small_molecules	Positive,Lipids_and_small_molecules,MALDI,FTICR,Homo sapiens,Tissue	203.052	1199.42
2022-12-07_01h59m02s	pnnl024-3_6_s1_lip_pos_20221202_bg	PNNL	Positive	MALDI	FTICR	DHB	Homo sapiens	Animal	Tissue	Lipids_and_small_molecules	Positive,Lipids_and_small_molecules,MALDI,FTICR,Homo sapiens,Tissue	203.052	1199.42
2022-12-07_01h56m07s	pnnl024-3_3_s1_lip_pos_20221202_bg	PNNL	Positive	MALDI	FTICR	DHB	Homo sapiens	Animal	Tissue	Lipids_and_small_molecules	Positive,Lipids_and_small_molecules,MALDI,FTICR,Homo sapiens,Tissue	203.052	1199.42
2022-12-07_01h54m19s	pnnl024-3_2_s1_lip_pos_20221202_bg	PNNL	Positive	MALDI	FTICR	DHB	Homo sapiens	Animal	Tissue	Lipids_and_small_molecules	Positive,Lipids_and_small_molecules,MALDI,FTICR,Homo sapiens,Tissue	203.052	1199.42
2022-12-07_01h53m57s	pnnl024-3_1_s1_lip_pos_20221202_bg	PNNL	Positive	MALDI	FTICR	DHB	Homo sapiens	Animal	Tissue	Lipids_and_small_molecules	Positive,Lipids_and_small_molecules,MALDI,FTICR,Homo sapiens,Tissue	203.052	1199.41
2022-12-07_01h02m53s	S-2102-006557_14_s2_lip_pos_20221205_bg	PNNL	Positive	MALDI	FTICR	DHB	Homo sapiens	Animal	Tissue	Lipids_and_small_molecules	Positive,Lipids_and_small_molecules,MALDI,FTICR,Homo sapiens,Tissue	203.053	1199.43
2022-12-07_01h01m06s	S-2102-006557_12_s2_lip_pos_20221205_bg	PNNL	Positive	MALDI	FTICR	DHB	Homo sapiens	Animal	Tissue	Lipids_and_small_molecules	Positive,Lipids_and_small_molecules,MALDI,FTICR,Homo sapiens,Tissue	203.053	1199.43
2022-12-07_00h58m45s	s-2102-006557_9_s1_lip_pos_20221205_bg	PNNL	Positive	MALDI	FTICR	DHB	Homo sapiens	Animal	Tissue	Lipids_and_small_molecules	Positive,Lipids_and_small_molecules,MALDI,FTICR,Homo sapiens,Tissue	203.052	1199.42
2022-12-07_00h58m07s	S-2102-006557_8_s2_lip_pos_20221205_bg	PNNL	Positive	MALDI	FTICR	DHB	Homo sapiens	Animal	Tissue	Lipids_and_small_molecules	Positive,Lipids_and_small_molecules,MALDI,FTICR,Homo sapiens,Tissue	203.053	1199.43
2022-12-07_00h57m22s	s-2102-006557_7_s1_lip_pos_20221205_bg	PNNL	Positive	MALDI	FTICR	DHB	Homo sapiens	Animal	Tissue	Lipids_and_small_molecules	Positive,Lipids_and_small_molecules,MALDI,FTICR,Homo sapiens,Tissue	203.053	1199.43
2022-12-07_00h51m41s	s-2102-006557_5_s1_lip_pos_20221205_bg	PNNL	Positive	MALDI	FTICR	DHB	Homo sapiens	Animal	Tissue	Lipids_and_small_molecules	Positive,Lipids_and_small_molecules,MALDI,FTICR,Homo sapiens,Tissue	203.053	1199.42
2022-12-07_00h50m53s	S-2102-006557_4_s2_lip_pos_20221205_bg	PNNL	Positive	MALDI	FTICR	DHB	Homo sapiens	Animal	Tissue	Lipids_and_small_molecules	Positive,Lipids_and_small_molecules,MALDI,FTICR,Homo sapiens,Tissue	203.053	1199.42
2022-12-07_00h52m55s	S-2102-006557_6_s2_lip_pos_20221205_bg	PNNL	Positive	MALDI	FTICR	DHB	Homo sapiens	Animal	Tissue	Lipids_and_small_molecules	Positive,Lipids_and_small_molecules,MALDI,FTICR,Homo sapiens,Tissue	203.052	1199.42
2022-12-05_15h22m19s	2022-12-05_Mousebrain_Horpca_DHB_POS_170x134_linemode_40atn_pxl50um	U Copenhagen	Positive	MALDI	Orbitrap	DHB	Mus musculus	Animal	Uncurated	Lipids_and_small_molecules	Positive,Lipids_and_small_molecules,MALDI,Orbitrap,Mus musculus,Uncurated	199.997	899.973
2022-12-05_12h03m57s	2022-12-01_Mousebrain_Horpca_DAN_NEG_133x143_linemode_38atn_pxl65um	U Copenhagen	Negative	MALDI	Orbitrap	DAN	Mus musculus	Animal	Uncurated	Lipids_and_small_molecules	Negative,Lipids_and_small_molecules,MALDI,Orbitrap,Mus musculus,Uncurated	200	999.982
2022-12-05_05h40m28s	control_p8	PNNL	Negative	MALDI	FTICR	NEDC	Sorghum	Plant	Tissue	Lipids_and_small_molecules	Negative,Lipids_and_small_molecules,MALDI,FTICR,Sorghum,Tissue	85.9928	499.995
2022-12-05_05h38m30s	nitrate_p8	PNNL	Negative	MALDI	FTICR	NEDC	Sorghum	Plant	Tissue	Lipids_and_small_molecules	Negative,Lipids_and_small_molecules,MALDI,FTICR,Sorghum,Tissue	85.9928	499.997
2022-12-05_05h34m57s	nitrate_p11	PNNL	Negative	MALDI	FTICR	NEDC	Sorghum	Plant	Tissue	Lipids_and_small_molecules	Negative,Lipids_and_small_molecules,MALDI,FTICR,Sorghum,Tissue	85.9931	499.996
2022-12-05_05h37m10s	control_p11	PNNL	Negative	MALDI	FTICR	NEDC	Sorghum	Plant	Tissue	Lipids_and_small_molecules	Negative,Lipids_and_small_molecules,MALDI,FTICR,Sorghum,Tissue	85.9927	500
2022-12-05_05h36m00s	ammonia_p11	PNNL	Negative	MALDI	FTICR	NEDC	Sorghum	Plant	Tissue	Lipids_and_small_molecules	Negative,Lipids_and_small_molecules,MALDI,FTICR,Sorghum,Tissue	85.993	499.996
2022-12-05_05h37m58s	ammonia_p8	PNNL	Negative	MALDI	FTICR	NEDC	Sorghum	Plant	Tissue	Lipids_and_small_molecules	Negative,Lipids_and_small_molecules,MALDI,FTICR,Sorghum,Tissue	85.9943	499.997
2022-12-02_10h02m26s	2022-12-01_Mousebrain_Horpca2_DAN_NEG_265x275_linemode_38atn_pxl30um	U Copenhagen	Negative	MALDI	Orbitrap	DAN	Mus musculus	Animal	Uncurated	Lipids_and_small_molecules	Negative,Lipids_and_small_molecules,MALDI,Orbitrap,Mus musculus,Uncurated	200	999.988
2022-12-01_20h17m26s	221129_lung_bg_ab_neg_73_1a	PNNL	Negative	MALDI	FTICR	NEDC	Homo sapiens	Animal	Tissue	Lipids_and_small_molecules	Negative,Lipids_and_small_molecules,MALDI,FTICR,Homo sapiens,Tissue	147.524	1099.95
2022-12-01_20h19m37s	221129_lung_bg_ab_neg_73_2	PNNL	Negative	MALDI	FTICR	NEDC	Homo sapiens	Animal	Tissue	Lipids_and_small_molecules	Negative,Lipids_and_small_molecules,MALDI,FTICR,Homo sapiens,Tissue	147.524	1099.98
2022-12-01_20h18m54s	221129_lung_bg_ab_neg_73_1b	PNNL	Negative	MALDI	FTICR	NEDC	Homo sapiens	Animal	Tissue	Lipids_and_small_molecules	Negative,Lipids_and_small_molecules,MALDI,FTICR,Homo sapiens,Tissue	147.524	1099.95
2022-12-01_19h18m05s	221129_lung_bg_ab_pos_72_2a	PNNL	Positive	MALDI	FTICR	DHB	Homo sapiens	Animal	Tissue	Lipids_and_small_molecules	Positive,Lipids_and_small_molecules,MALDI,FTICR,Homo sapiens,Tissue	203.052	1199.51
2022-12-01_19h18m26s	221129_lung_bg_ab_pos_72_2b	PNNL	Positive	MALDI	FTICR	DHB	Homo sapiens	Animal	Tissue	Lipids_and_small_molecules	Positive,Lipids_and_small_molecules,MALDI,FTICR,Homo sapiens,Tissue	203.052	1199.51
2022-12-01_19h17m24s	221129_lung_bg_ab_pos_72_1a	PNNL	Positive	MALDI	FTICR	DHB	Homo sapiens	Animal	Tissue	Lipids_and_small_molecules	Positive,Lipids_and_small_molecules,MALDI,FTICR,Homo sapiens,Tissue	203.052	1199.52
2022-12-01_19h17m42s	221129_lung_bg_ab_pos_72_1b	PNNL	Positive	MALDI	FTICR	DHB	Homo sapiens	Animal	Tissue	Lipids_and_small_molecules	Positive,Lipids_and_small_molecules,MALDI,FTICR,Homo sapiens,Tissue	203.052	1199.52
2022-11-30_17h32m44s	220913_MALDI_NEG_DDA_section2_2022-11-30T17-14-37	M4I	Negative	MALDI	Orbitrap	NEDC	Mus musculus	Animal	Uncurated	Lipids_and_small_molecules	Negative,Lipids_and_small_molecules,MALDI,Orbitrap,Mus musculus,Uncurated	50.043	947.604
2022-11-30_17h28m20s	220913_MALDI_NEG_DDA_section5_2022-11-30T16-41-20	M4I	Negative	MALDI	Orbitrap	NEDC	Mus musculus	Animal	Uncurated	Lipids_and_small_molecules	Negative,Lipids_and_small_molecules,MALDI,Orbitrap,Mus musculus,Uncurated	50.039	947.604
2022-11-30_17h28m47s	220913_MALDI_NEG_DDA_section6_2022-11-30T16-43-11	M4I	Negative	MALDI	Orbitrap	NEDC	Mus musculus	Animal	Uncurated	Lipids_and_small_molecules	Negative,Lipids_and_small_molecules,MALDI,Orbitrap,Mus musculus,Uncurated	50.021	946.601
2022-11-30_17h27m25s	220913_MALDI_NEG_DDA_section4_2022-11-30T16-39-34	M4I	Negative	MALDI	Orbitrap	NEDC	Mus musculus	Animal	Uncurated	Lipids_and_small_molecules	Negative,Lipids_and_small_molecules,MALDI,Orbitrap,Mus musculus,Uncurated	50.006	947.604
2022-11-30_17h25m27s	220913_MALDI_NEG_DDA_section3_2022-11-30T16-37-57	M4I	Negative	MALDI	Orbitrap	NEDC	Mus musculus	Animal	Uncurated	Lipids_and_small_molecules	Negative,Lipids_and_small_molecules,MALDI,Orbitrap,Mus musculus,Uncurated	50.016	947.604
2022-11-29_23h49m39s	pvdf_a11_pos	PNNL	Positive	MALDI	FTICR	DHB	OTHER	Plant	Other	Lipids_and_small_molecules	Positive,Lipids_and_small_molecules,MALDI,FTICR,OTHER,Other	85.9872	900
2022-11-29_23h41m10s	GTTP_A11_pos	PNNL	Positive	MALDI	FTICR	DHB	OTHER	Plant	Other	Lipids_and_small_molecules	Positive,Lipids_and_small_molecules,MALDI,FTICR,OTHER,Other	85.9874	899.997
2022-11-28_22h16m02s	221124_kidney_ab_bg_neg_75_s1	PNNL	Negative	MALDI	FTICR	NEDC	Homo sapiens	Animal	Tissue	Lipids_and_small_molecules	Negative,Lipids_and_small_molecules,MALDI,FTICR,Homo sapiens,Tissue	147.779	1099.95
2022-11-28_22h18m50s	221124_kidney_ab_bg_neg_75_s6	PNNL	Negative	MALDI	FTICR	NEDC	Homo sapiens	Animal	Tissue	Lipids_and_small_molecules	Negative,Lipids_and_small_molecules,MALDI,FTICR,Homo sapiens,Tissue	147.442	1099.95
2022-11-28_22h17m07s	221124_kidney_ab_bg_neg_75_s2	PNNL	Negative	MALDI	FTICR	NEDC	Homo sapiens	Animal	Tissue	Lipids_and_small_molecules	Negative,Lipids_and_small_molecules,MALDI,FTICR,Homo sapiens,Tissue	147.779	1099.95
2022-11-28_22h25m22s	221124_kidney_ab_bg_pos_74_s4	PNNL	Positive	MALDI	FTICR	DHB	Homo sapiens	Animal	Tissue	Lipids_and_small_molecules	Positive,Lipids_and_small_molecules,MALDI,FTICR,Homo sapiens,Tissue	203.223	1199.51
2022-11-28_22h24m25s	221124_kidney_ab_bg_pos_74_s3	PNNL	Positive	MALDI	FTICR	DHB	Homo sapiens	Animal	Tissue	Lipids_and_small_molecules	Positive,Lipids_and_small_molecules,MALDI,FTICR,Homo sapiens,Tissue	203.223	1199.29
2022-11-28_22h23m30s	221124_kidney_ab_bg_pos_74_s1	PNNL	Positive	MALDI	FTICR	DHB	Homo sapiens	Animal	Tissue	Lipids_and_small_molecules	Positive,Lipids_and_small_molecules,MALDI,FTICR,Homo sapiens,Tissue	203.223	1199.29
2022-11-28_07h43m19s	cancer-adjacent-root mean square-20um	None	Positive	MALDI	TOF	DHB	Homo sapiens	Animal	Tissue	Lipids_and_small_molecules	Positive,Lipids_and_small_molecules,MALDI,TOF,Homo sapiens,Tissue	100.003	999.98
2022-11-28_06h14m03s	well6 centroid	UoW	Positive	MALDI	Orbitrap	DHB	N/A	N/A	Tissue	Lipids_and_small_molecules	Positive,Lipids_and_small_molecules,MALDI,Orbitrap,N/A,Tissue	200.021	1999.59
2022-11-28_06h12m49s	well5 centroid	UoW	Positive	MALDI	Orbitrap	DHB	N/A	N/A	Tissue	Lipids_and_small_molecules	Positive,Lipids_and_small_molecules,MALDI,Orbitrap,N/A,Tissue	200.013	1999.39
2022-11-28_06h12m03s	well4 centroid	UoW	Positive	MALDI	Orbitrap	DHB	N/A	N/A	Tissue	Lipids_and_small_molecules	Positive,Lipids_and_small_molecules,MALDI,Orbitrap,N/A,Tissue	200.021	1999.86
2022-11-28_06h10m56s	well3 centroid	UoW	Positive	MALDI	Orbitrap	DHB	N/A	N/A	Tissue	Lipids_and_small_molecules	Positive,Lipids_and_small_molecules,MALDI,Orbitrap,N/A,Tissue	200.057	1999.25
2022-11-28_06h10m18s	well2 centroid	UoW	Positive	MALDI	Orbitrap	DHB	N/A	N/A	Tissue	Lipids_and_small_molecules	Positive,Lipids_and_small_molecules,MALDI,Orbitrap,N/A,Tissue	200.064	1998.71
2022-11-28_04h42m09s	well1 centroid	UoW	Positive	MALDI	Orbitrap	DHB	N/A	N/A	Tissue	Lipids_and_small_molecules	Positive,Lipids_and_small_molecules,MALDI,Orbitrap,N/A,Tissue	200.025	1998.83
2022-11-28_02h31m14s	cancer-root mean square	None	Positive	MALDI	TOF	DHB	Homo sapiens	Animal	Tissue	Lipids_and_small_molecules	Positive,Lipids_and_small_molecules,MALDI,TOF,Homo sapiens,Tissue	100.003	999.98
2022-11-25_08h58m02s	juanchang-cancer-root mean square	None	Positive	MALDI	TOF	DHB	Homo sapiens	Animal	Tissue	Lipids_and_small_molecules	Positive,Lipids_and_small_molecules,MALDI,TOF,Homo sapiens,Tissue	100.004	1299.97
2022-11-23_10h29m08s	orange slice	TUM	Negative	ESI	Orbitrap	Other	OTHER	Plant	Whole Organism	Lipids_and_small_molecules	Negative,Lipids_and_small_molecules,ESI,Orbitrap,OTHER,Whole Organism	79.2051	909.098
2022-11-22_20h36m12s	221118_lung_srs_bg_neg_l4_s2a	PNNL	Negative	MALDI	FTICR	DHB	Homo sapiens	Animal	Tissue	Lipids_and_small_molecules	Negative,Lipids_and_small_molecules,MALDI,FTICR,Homo sapiens,Tissue	147.524	1099.96
2022-11-22_20h36m31s	221118_lung_srs_bg_neg_l4_s2b	PNNL	Negative	MALDI	FTICR	DHB	Homo sapiens	Animal	Tissue	Lipids_and_small_molecules	Negative,Lipids_and_small_molecules,MALDI,FTICR,Homo sapiens,Tissue	147.524	1099.96
2022-11-22_20h27m32s	221118_lung_srs_bg_neg_l4_s1	PNNL	Negative	MALDI	FTICR	DHB	Homo sapiens	Animal	Tissue	Lipids_and_small_molecules	Negative,Lipids_and_small_molecules,MALDI,FTICR,Homo sapiens,Tissue	147.524	1099.96
2022-11-22_03h09m11s	221118_lung_srs_bg_pos_l3_s2a	PNNL	Positive	MALDI	FTICR	DHB	Homo sapiens	Animal	Tissue	Lipids_and_small_molecules	Positive,Lipids_and_small_molecules,MALDI,FTICR,Homo sapiens,Tissue	203.052	1199.59
2022-11-22_03h08m01s	221118_lung_srs_bg_pos_l3_s1	PNNL	Positive	MALDI	FTICR	DHB	Homo sapiens	Animal	Tissue	Lipids_and_small_molecules	Positive,Lipids_and_small_molecules,MALDI,FTICR,Homo sapiens,Tissue	203.052	1199.6
2022-11-22_03h09m59s	221118_lung_srs_bg_pos_l3_s2b	PNNL	Positive	MALDI	FTICR	DHB	Homo sapiens	Animal	Tissue	Lipids_and_small_molecules	Positive,Lipids_and_small_molecules,MALDI,FTICR,Homo sapiens,Tissue	203.053	1199.38
2022-11-21_23h43m03s	Liver-Norton_Mimetic2_S3_SM_Neg_20221107_IT	UTHSA	Negative	MALDI	Orbitrap	DAN	Mus musculus	Animal	Tissue	Lipids_and_small_molecules	Negative,Lipids_and_small_molecules,MALDI,Orbitrap,Mus musculus,Tissue	70.0262	499.164
2022-11-21_23h44m45s	Liver-Norton_Mimetic2_S3_SM_Neg_20221111_IT	UTHSA	Negative	MALDI	Orbitrap	DAN	Mus musculus	Animal	Tissue	Lipids_and_small_molecules	Negative,Lipids_and_small_molecules,MALDI,Orbitrap,Mus musculus,Tissue	70.0157	499.63
2022-11-21_23h40m31s	Liver-Norton_Mimetic1_S3_SM_Neg_20221111_IT	UTHSA	Negative	MALDI	Orbitrap	DAN	Mus musculus	Animal	Tissue	Lipids_and_small_molecules	Negative,Lipids_and_small_molecules,MALDI,Orbitrap,Mus musculus,Tissue	70.0681	499.07
2022-11-21_23h39m11s	Liver-Norton_Mimetic1_S3_SM_Neg_20221107_IT	UTHSA	Negative	MALDI	Orbitrap	DAN	Mus musculus	Animal	Tissue	Lipids_and_small_molecules	Negative,Lipids_and_small_molecules,MALDI,Orbitrap,Mus musculus,Tissue	70.0809	499.401
2022-11-21_22h13m46s	Mimetic1_S1_SM_Neg_20221117_IT	UTHSA	Positive	MALDI	Orbitrap	DHB	Homo sapiens	Animal	Tissue	Lipids_and_small_molecules	Positive,Lipids_and_small_molecules,MALDI,Orbitrap,Homo sapiens,Tissue	100.042	1498.9
2022-11-21_22h12m49s	Marmoset6_S1_SM_Neg_20221117_IT	UTHSA	Positive	MALDI	Orbitrap	DHB	Homo sapiens	Animal	Tissue	Lipids_and_small_molecules	Positive,Lipids_and_small_molecules,MALDI,Orbitrap,Homo sapiens,Tissue	100.011	1499.84
2022-11-21_22h09m16s	Marmoset5_S1_SM_Neg_20221117_IT	UTHSA	Positive	MALDI	Orbitrap	DHB	Homo sapiens	Animal	Tissue	Lipids_and_small_molecules	Positive,Lipids_and_small_molecules,MALDI,Orbitrap,Homo sapiens,Tissue	100.026	1499.94
2022-11-21_22h13m24s	Mimetic2_S1_SM_Neg_20221117_IT	UTHSA	Positive	MALDI	Orbitrap	DHB	Homo sapiens	Animal	Tissue	Lipids_and_small_molecules	Positive,Lipids_and_small_molecules,MALDI,Orbitrap,Homo sapiens,Tissue	100.065	1499.47
2022-11-21_22h03m22s	Marmoset4_S1_SM_Neg_20221117_IT	UTHSA	Positive	MALDI	Orbitrap	DHB	Homo sapiens	Animal	Tissue	Lipids_and_small_molecules	Positive,Lipids_and_small_molecules,MALDI,Orbitrap,Homo sapiens,Tissue	100.029	1499.09
2022-11-21_21h55m59s	Marmoset3_S1_SM_Neg_20221117_IT	UTHSA	Positive	MALDI	Orbitrap	DHB	Homo sapiens	Animal	Tissue	Lipids_and_small_molecules	Positive,Lipids_and_small_molecules,MALDI,Orbitrap,Homo sapiens,Tissue	100.024	1499.09
2022-11-21_21h28m42s	Marmoset2_S1_SM_Neg_20221117_IT	UTHSA	Positive	MALDI	Orbitrap	DHB	Homo sapiens	Animal	Tissue	Lipids_and_small_molecules	Positive,Lipids_and_small_molecules,MALDI,Orbitrap,Homo sapiens,Tissue	100.026	1499.49
2022-11-21_21h19m37s	Marmoset1_S1_SM_Neg_20221117_IT	UTHSA	Positive	MALDI	Orbitrap	DHB	Homo sapiens	Animal	Tissue	Lipids_and_small_molecules	Positive,Lipids_and_small_molecules,MALDI,Orbitrap,Homo sapiens,Tissue	100.011	1499.1
2021-11-24_00h21m23s	Spatial metabolomics for symbiotic marine invertebrates	U Melbourne	Positive	MALDI	FTICR	HCCA	OTHER	Animal	Whole Organism	Lipids_and_small_molecules	Positive,Lipids_and_small_molecules,MALDI,FTICR,OTHER,Whole Organism	155.106	1853.2
2022-11-21_05h28m01s	Grevillea robusta old flower	None	Positive	MALDI	FTICR	DHB	OTHER	Plant	Tissue	Lipids_and_small_molecules	Positive,Lipids_and_small_molecules,MALDI,FTICR,OTHER,Tissue	100.341	1999.93
2022-11-21_05h20m53s	Telopea speciosissima flower	None	Positive	MALDI	FTICR	DHB	OTHER	Plant	Tissue	Lipids_and_small_molecules	Positive,Lipids_and_small_molecules,MALDI,FTICR,OTHER,Tissue	100.339	1999.94
2019-06-25_18h26m32s	MPIMM_163_QE_P_Bputeo_2Âµm	MPI Bremen	Positive	MALDI	Orbitrap	DHAP	OTHER	Animal	Tissue	Lipids_and_small_molecules	Positive,Lipids_and_small_molecules,MALDI,Orbitrap,OTHER,Tissue	330	999.989
2017-07-28_12h59m41s	mouse body 2	NCSU	Positive	ESI	Orbitrap	Other	Mus musculus	Animal	Whole Organism	Lipids_and_small_molecules	Positive,Lipids_and_small_molecules,ESI,Orbitrap,Mus musculus,Whole Organism	198.011	808.066
2022-11-20_11h34m18s	Telopea speciosissima pedicel	None	Positive	MALDI	FTICR	DHB	OTHER	Plant	Tissue	Lipids_and_small_molecules	Positive,Lipids_and_small_molecules,MALDI,FTICR,OTHER,Tissue	100.339	1999.93
2022-11-20_02h07m52s	Neorites kevedianus fertilised flower	None	Positive	MALDI	FTICR	DHB	OTHER	Plant	Tissue	Lipids_and_small_molecules	Positive,Lipids_and_small_molecules,MALDI,FTICR,OTHER,Tissue	100.34	1999.93
2022-11-20_02h26m14s	Telopea speciosissima style	None	Positive	MALDI	FTICR	DHB	OTHER	Plant	Tissue	Lipids_and_small_molecules	Positive,Lipids_and_small_molecules,MALDI,FTICR,OTHER,Tissue	100.339	1999.94
2022-11-20_02h31m24s	Grevillea robusta old flower pollen presenter	None	Positive	MALDI	FTICR	DHB	OTHER	Plant	Tissue	Lipids_and_small_molecules	Positive,Lipids_and_small_molecules,MALDI,FTICR,OTHER,Tissue	100.341	1999.92
2022-11-20_02h29m14s	Grevillea robusta old flower ovary	None	Positive	MALDI	FTICR	DHB	OTHER	Plant	Tissue	Lipids_and_small_molecules	Positive,Lipids_and_small_molecules,MALDI,FTICR,OTHER,Tissue	100.341	1999.93
2022-11-20_02h03m16s	Hakea bucculenta rachis	None	Positive	MALDI	FTICR	DHB	OTHER	Plant	Tissue	Lipids_and_small_molecules	Positive,Lipids_and_small_molecules,MALDI,FTICR,OTHER,Tissue	100.339	1999.94
2022-11-20_02h04m16s	Macadamia tetraphylla partially open floret	None	Positive	MALDI	FTICR	DHB	OTHER	Plant	Tissue	Lipids_and_small_molecules	Positive,Lipids_and_small_molecules,MALDI,FTICR,OTHER,Tissue	104.772	1853.24
2022-11-18_20h00m37s	1042_S4_3_50um_07222021c	UTHSA	Positive	MALDI	Orbitrap	DHB	Mus musculus	Animal	Tissue	Lipids_and_small_molecules	Positive,Lipids_and_small_molecules,MALDI,Orbitrap,Mus musculus,Tissue	100.02	1199.72
2022-11-18_19h57m36s	1042_S4_2_50um_07222021c	UTHSA	Positive	MALDI	Orbitrap	DHB	Mus musculus	Animal	Tissue	Lipids_and_small_molecules	Positive,Lipids_and_small_molecules,MALDI,Orbitrap,Mus musculus,Tissue	100.066	1199.7
2022-11-19_00h46m44s	20221116_dv_nuicco_pos	PNNL	Positive	MALDI	FTICR	DHB	OTHER	Plant	Other	Lipids_and_small_molecules	Positive,Lipids_and_small_molecules,MALDI,FTICR,OTHER,Other	85.9871	900
2022-11-19_02h06m41s	gttp_a6_pos	PNNL	Positive	MALDI	FTICR	DHB	OTHER	Plant	Other	Lipids_and_small_molecules	Positive,Lipids_and_small_molecules,MALDI,FTICR,OTHER,Other	85.9871	899.99
2022-11-18_20h04m21s	798_S1_5_30um_07232021_C	UTHSA	Positive	MALDI	Orbitrap	DHB	Mus musculus	Animal	Tissue	Lipids_and_small_molecules	Positive,Lipids_and_small_molecules,MALDI,Orbitrap,Mus musculus,Tissue	100.015	1199.77
2022-11-18_19h51m02s	1042_S4_1_30um_07222021c	UTHSA	Positive	MALDI	Orbitrap	DHB	Mus musculus	Animal	Tissue	Lipids_and_small_molecules	Positive,Lipids_and_small_molecules,MALDI,Orbitrap,Mus musculus,Tissue	100.007	1199.65
2022-11-18_19h43m55s	781_S4_3_50um_07222021c	UTHSA	Positive	MALDI	Orbitrap	DHB	Mus musculus	Animal	Tissue	Lipids_and_small_molecules	Positive,Lipids_and_small_molecules,MALDI,Orbitrap,Mus musculus,Tissue	100.021	1199.83
2022-11-18_19h40m37s	781_S4_2_30um_07222021c	UTHSA	Positive	MALDI	Orbitrap	DHB	Mus musculus	Animal	Tissue	Lipids_and_small_molecules	Positive,Lipids_and_small_molecules,MALDI,Orbitrap,Mus musculus,Tissue	100.029	1199.59
2022-11-18_19h35m10s	781_S4_1_30um_07222021c	UTHSA	Positive	MALDI	Orbitrap	DHB	Mus musculus	Animal	Tissue	Lipids_and_small_molecules	Positive,Lipids_and_small_molecules,MALDI,Orbitrap,Mus musculus,Tissue	100.02	1199.59
2022-11-18_19h26m39s	798_S1_4_20um_07232021_C	UTHSA	Positive	MALDI	Orbitrap	DHB	Mus musculus	Animal	Tissue	Lipids_and_small_molecules	Positive,Lipids_and_small_molecules,MALDI,Orbitrap,Mus musculus,Tissue	100.066	1199.82
2022-11-18_19h20m40s	798_S1_3_30um_07232021_C	UTHSA	Positive	MALDI	Orbitrap	DHB	Mus musculus	Animal	Tissue	Lipids_and_small_molecules	Positive,Lipids_and_small_molecules,MALDI,Orbitrap,Mus musculus,Tissue	100.071	1199.59
2022-11-18_19h16m17s	797_S1_5_30um_07232021_C	UTHSA	Positive	MALDI	Orbitrap	DHB	Mus musculus	Animal	Tissue	Lipids_and_small_molecules	Positive,Lipids_and_small_molecules,MALDI,Orbitrap,Mus musculus,Tissue	100.009	1199.85
2022-11-18_19h12m52s	797_S1_4_30um_07232021_C	UTHSA	Positive	MALDI	Orbitrap	DHB	Mus musculus	Animal	Tissue	Lipids_and_small_molecules	Positive,Lipids_and_small_molecules,MALDI,Orbitrap,Mus musculus,Tissue	100.013	1199.79
2022-11-18_19h09m21s	797_S1_3_20um_07232021_C	UTHSA	Positive	MALDI	Orbitrap	DHB	Mus musculus	Animal	Tissue	Lipids_and_small_molecules	Positive,Lipids_and_small_molecules,MALDI,Orbitrap,Mus musculus,Tissue	100.019	1199.79
2022-11-18_18h58m18s	797_S1_2_20um_07232021_C	UTHSA	Positive	MALDI	Orbitrap	DHB	Mus musculus	Animal	Tissue	Lipids_and_small_molecules	Positive,Lipids_and_small_molecules,MALDI,Orbitrap,Mus musculus,Tissue	100.008	1199.82
2022-11-18_18h52m17s	797_S1_1_30um_07232021_C	UTHSA	Positive	MALDI	Orbitrap	DHB	Mus musculus	Animal	Tissue	Lipids_and_small_molecules	Positive,Lipids_and_small_molecules,MALDI,Orbitrap,Mus musculus,Tissue	100.036	1199.59
2022-11-18_18h49m42s	783_S1_3_30um_07212021_C	UTHSA	Positive	MALDI	Orbitrap	DHB	Mus musculus	Animal	Tissue	Lipids_and_small_molecules	Positive,Lipids_and_small_molecules,MALDI,Orbitrap,Mus musculus,Tissue	100.013	1199.17
2022-11-18_18h34m11s	780_S1_3_20um_07212021_C	UTHSA	Positive	MALDI	Orbitrap	DHB	Mus musculus	Animal	Tissue	Lipids_and_small_molecules	Positive,Lipids_and_small_molecules,MALDI,Orbitrap,Mus musculus,Tissue	100.026	1199.59
2022-11-18_18h39m20s	783_S1_1_20um_07212021_C	UTHSA	Positive	MALDI	Orbitrap	DHB	Mus musculus	Animal	Tissue	Lipids_and_small_molecules	Positive,Lipids_and_small_molecules,MALDI,Orbitrap,Mus musculus,Tissue	100.078	1199.59
2022-11-18_18h30m51s	780_S1_2_20um_07212021_C	UTHSA	Positive	MALDI	Orbitrap	DHB	Mus musculus	Animal	Tissue	Lipids_and_small_molecules	Positive,Lipids_and_small_molecules,MALDI,Orbitrap,Mus musculus,Tissue	100.009	1199.17
2022-11-18_18h29m34s	780_S1_1_30um_07212021_C	UTHSA	Positive	MALDI	Orbitrap	DHB	Mus musculus	Animal	Tissue	Lipids_and_small_molecules	Positive,Lipids_and_small_molecules,MALDI,Orbitrap,Mus musculus,Tissue	100.024	1199.17
2022-11-18_18h21m22s	3803_S1_2_30um_12162020_c	UTHSA	Positive	MALDI	Orbitrap	DHB	Mus musculus	Animal	Tissue	Lipids_and_small_molecules	Positive,Lipids_and_small_molecules,MALDI,Orbitrap,Mus musculus,Tissue	130.028	1499.81
2022-11-18_18h23m49s	3803_S1_3_20um_12162020_c	UTHSA	Positive	MALDI	Orbitrap	DHB	Mus musculus	Animal	Tissue	Lipids_and_small_molecules	Positive,Lipids_and_small_molecules,MALDI,Orbitrap,Mus musculus,Tissue	130.005	1499.82
2022-11-18_18h19m35s	3803_S1_1_30um_12162020_c	UTHSA	Positive	MALDI	Orbitrap	DHB	Mus musculus	Animal	Tissue	Lipids_and_small_molecules	Positive,Lipids_and_small_molecules,MALDI,Orbitrap,Mus musculus,Tissue	130.019	1499.9
2022-11-18_18h18m43s	1356_S1_3_20um_12162020_c	UTHSA	Positive	MALDI	Orbitrap	DHB	Mus musculus	Animal	Tissue	Lipids_and_small_molecules	Positive,Lipids_and_small_molecules,MALDI,Orbitrap,Mus musculus,Tissue	130.03	1499.92
2022-11-18_18h17m02s	1356_S1_2_30um_12162020_c	UTHSA	Positive	MALDI	Orbitrap	DHB	Mus musculus	Animal	Tissue	Lipids_and_small_molecules	Positive,Lipids_and_small_molecules,MALDI,Orbitrap,Mus musculus,Tissue	130.078	1499.67
2022-11-18_18h15m54s	708_S1_2_30um_12162020_c	UTHSA	Positive	MALDI	Orbitrap	DHB	Mus musculus	Animal	Tissue	Lipids_and_small_molecules	Positive,Lipids_and_small_molecules,MALDI,Orbitrap,Mus musculus,Tissue	130.05	1499.31
2022-11-18_18h10m27s	3811_S1_3_03012021_c	UTHSA	Positive	MALDI	Orbitrap	DHB	Mus musculus	Animal	Tissue	Lipids_and_small_molecules	Positive,Lipids_and_small_molecules,MALDI,Orbitrap,Mus musculus,Tissue	100.022	999.559
2022-11-18_18h11m25s	708_S1_1_30um_12162020_c	UTHSA	Positive	MALDI	Orbitrap	DHB	Mus musculus	Animal	Tissue	Lipids_and_small_molecules	Positive,Lipids_and_small_molecules,MALDI,Orbitrap,Mus musculus,Tissue	130.046	1499.8
2022-11-18_18h16m37s	1356_S1_1_30um_12162020_c	UTHSA	Positive	MALDI	Orbitrap	DHB	Mus musculus	Animal	Tissue	Lipids_and_small_molecules	Positive,Lipids_and_small_molecules,MALDI,Orbitrap,Mus musculus,Tissue	130.062	1499.35
2022-11-18_18h07m57s	3811_S1_2_03012021_c	UTHSA	Positive	MALDI	Orbitrap	DHB	Mus musculus	Animal	Tissue	Lipids_and_small_molecules	Positive,Lipids_and_small_molecules,MALDI,Orbitrap,Mus musculus,Tissue	100.035	999.227
2022-11-18_17h58m18s	3808_S1_3_03012021_c	UTHSA	Positive	MALDI	Orbitrap	DHB	Mus musculus	Animal	Tissue	Lipids_and_small_molecules	Positive,Lipids_and_small_molecules,MALDI,Orbitrap,Mus musculus,Tissue	100.112	999.601
2022-11-18_17h57m50s	3808_S1_2_03012021_c	UTHSA	Positive	MALDI	Orbitrap	DHB	Mus musculus	Animal	Tissue	Lipids_and_small_molecules	Positive,Lipids_and_small_molecules,MALDI,Orbitrap,Mus musculus,Tissue	100.081	999.024
2022-11-18_18h01m53s	3811_S1_1_03012021_c	UTHSA	Positive	MALDI	Orbitrap	DHB	Mus musculus	Animal	Tissue	Lipids_and_small_molecules	Positive,Lipids_and_small_molecules,MALDI,Orbitrap,Mus musculus,Tissue	100.058	999.104
2022-11-18_17h56m40s	3808_S1_1_03012021_c	UTHSA	Positive	MALDI	Orbitrap	DHB	Mus musculus	Animal	Tissue	Lipids_and_small_molecules	Positive,Lipids_and_small_molecules,MALDI,Orbitrap,Mus musculus,Tissue	100.1	998.696
2022-11-18_17h56m22s	1493_S1_3_03012021_c	UTHSA	Positive	MALDI	Orbitrap	DHB	Mus musculus	Animal	Tissue	Lipids_and_small_molecules	Positive,Lipids_and_small_molecules,MALDI,Orbitrap,Mus musculus,Tissue	100.064	998.552
2022-11-18_17h55m08s	1493_S1_2_03012021_c	UTHSA	Positive	MALDI	Orbitrap	DHB	Mus musculus	Animal	Tissue	Lipids_and_small_molecules	Positive,Lipids_and_small_molecules,MALDI,Orbitrap,Mus musculus,Tissue	100.008	999.099
2022-11-18_17h46m52s	3806_S1_3_03012021_c	UTHSA	Positive	MALDI	Orbitrap	DHB	Mus musculus	Animal	Tissue	Lipids_and_small_molecules	Positive,Lipids_and_small_molecules,MALDI,Orbitrap,Mus musculus,Tissue	100.009	999.18
2022-11-18_17h54m17s	1493_S1_1_03012021_c	UTHSA	Positive	MALDI	Orbitrap	DHB	Mus musculus	Animal	Tissue	Lipids_and_small_molecules	Positive,Lipids_and_small_molecules,MALDI,Orbitrap,Mus musculus,Tissue	100.042	999.668
2022-11-18_17h45m28s	3806_S1_2_03012021_c	UTHSA	Positive	MALDI	Orbitrap	DHB	Mus musculus	Animal	Tissue	Lipids_and_small_molecules	Positive,Lipids_and_small_molecules,MALDI,Orbitrap,Mus musculus,Tissue	100.006	998.772
2022-11-18_17h44m47s	3806_S1_1_03012021_c	UTHSA	Positive	MALDI	Orbitrap	DHB	Mus musculus	Animal	Tissue	Lipids_and_small_molecules	Positive,Lipids_and_small_molecules,MALDI,Orbitrap,Mus musculus,Tissue	100.015	998.058
2022-11-18_17h42m17s	1490_S1_2_03012021_c	UTHSA	Positive	MALDI	Orbitrap	DHB	Mus musculus	Animal	Tissue	Lipids_and_small_molecules	Positive,Lipids_and_small_molecules,MALDI,Orbitrap,Mus musculus,Tissue	100.042	998.921
2022-11-18_17h43m44s	1490_S1_3_03012021_c	UTHSA	Positive	MALDI	Orbitrap	DHB	Mus musculus	Animal	Tissue	Lipids_and_small_molecules	Positive,Lipids_and_small_molecules,MALDI,Orbitrap,Mus musculus,Tissue	100.028	999.109
2022-11-18_17h41m34s	1490_S1_1_03012021_c	UTHSA	Positive	MALDI	Orbitrap	DHB	Mus musculus	Animal	Tissue	Lipids_and_small_molecules	Positive,Lipids_and_small_molecules,MALDI,Orbitrap,Mus musculus,Tissue	100.033	999.345
2022-11-18_17h40m42s	1314_S1_3_03012021_c	UTHSA	Positive	MALDI	Orbitrap	DHB	Mus musculus	Animal	Tissue	Lipids_and_small_molecules	Positive,Lipids_and_small_molecules,MALDI,Orbitrap,Mus musculus,Tissue	100.027	998.711
2022-11-18_17h39m19s	1314_S1_2_03012021_c	UTHSA	Positive	MALDI	Orbitrap	DHB	Mus musculus	Animal	Tissue	Lipids_and_small_molecules	Positive,Lipids_and_small_molecules,MALDI,Orbitrap,Mus musculus,Tissue	100.112	998.385
2022-11-18_17h28m17s	1314_S1_1_03012021_c	UTHSA	Positive	MALDI	Orbitrap	DHB	Mus musculus	Animal	Tissue	Lipids_and_small_molecules	Positive,Lipids_and_small_molecules,MALDI,Orbitrap,Mus musculus,Tissue	100.056	999.121
2022-11-17_20h49m53s	Test_1ppm	NCSU	Positive	Other	Orbitrap	Other	N/A	N/A	Uncurated	Lipids_and_small_molecules	Positive,Lipids_and_small_molecules,Other,Orbitrap,N/A,Uncurated	74.2533	1010.06
2022-11-17_20h49m21s	Test_5ppm	NCSU	Positive	Other	Orbitrap	Other	N/A	N/A	Uncurated	Lipids_and_small_molecules	Positive,Lipids_and_small_molecules,Other,Orbitrap,N/A,Uncurated	74.2533	1010.06
2022-11-17_20h49m35s	Test_2.5 ppm	NCSU	Positive	Other	Orbitrap	Other	N/A	N/A	Uncurated	Lipids_and_small_molecules	Positive,Lipids_and_small_molecules,Other,Orbitrap,N/A,Uncurated	74.2533	1010.06
2022-11-17_20h48m59s	Test_10ppm	NCSU	Positive	Other	Orbitrap	Other	N/A	N/A	Uncurated	Lipids_and_small_molecules	Positive,Lipids_and_small_molecules,Other,Orbitrap,N/A,Uncurated	74.2533	1010.06
2016-10-25_14h30m16s	AstraZeneca//Adrenal gland positive	AstraZeneca	Positive	ESI	Orbitrap	Other	Mus musculus	Animal	Uncurated	Lipids_and_small_molecules	Positive,Lipids_and_small_molecules,ESI,Orbitrap,Mus musculus,Uncurated	99.9969	409.961
2019-08-12_19h40m26s	ratbrain_5	PNNL	Positive	ESI	FTICR	Other	Rattus norvegicus	Animal	Uncurated	Lipids_and_small_molecules	Positive,Lipids_and_small_molecules,ESI,FTICR,Rattus norvegicus,Uncurated	300.005	1799.98
2020-09-21_22h18m26s	20200918_jl_lungmap_test_baylor_slide3_2	PNNL	Positive	MALDI	FTICR	DHB	Homo sapiens	Animal	Tissue	Lipids_and_small_molecules	Positive,Lipids_and_small_molecules,MALDI,FTICR,Homo sapiens,Tissue	153.557	1299.96
2020-09-03_09h05m00s	20200902_FullBrain_Norh_pos	None	Positive	MALDI	Orbitrap	Norharmane	Mus musculus	Animal	Uncurated	Lipids_and_small_molecules	Positive,Lipids_and_small_molecules,MALDI,Orbitrap,Mus musculus,Uncurated	400.002	2000
2020-12-01_20h16m05s	20201201_Brain_Cer_HCCA_pos_i	None	Positive	MALDI	Orbitrap	CHCA	Mus musculus	Animal	Uncurated	Lipids	Positive,Lipids,MALDI,Orbitrap,Mus musculus,Uncurated	500.014	1999.99
2020-09-03_09h45m19s	20200902_FullBrain_Norh_pos	None	Positive	MALDI	Orbitrap	Norharmane	Mus musculus	Animal	Uncurated	Lipids_and_small_molecules	Positive,Lipids_and_small_molecules,MALDI,Orbitrap,Mus musculus,Uncurated	400.002	2000
2021-05-05_22h21m56s	S-2006-001713_Sec4_S1_lip_pos_20210504_jl	PNNL	Positive	MALDI	FTICR	DHB	Homo sapiens	Animal	Tissue	Lipids_and_small_molecules	Positive,Lipids_and_small_molecules,MALDI,FTICR,Homo sapiens,Tissue	253.373	1499.97
2022-11-15_23h24m04s	pvdf_a7_neg	PNNL	Negative	MALDI	FTICR	NEDC	OTHER	Plant	Other	Lipids_and_small_molecules	Negative,Lipids_and_small_molecules,MALDI,FTICR,OTHER,Other	85.9926	500
2022-11-15_23h21m25s	gtp_a7_neg	PNNL	Negative	MALDI	FTICR	NEDC	OTHER	Plant	Other	Lipids_and_small_molecules	Negative,Lipids_and_small_molecules,MALDI,FTICR,OTHER,Other	85.9925	500
2022-02-23_19h47m48s	S-2111-008287_Sec3_S1_lip_pos_20220221_jl	PNNL	Positive	MALDI	FTICR	DHB	Homo sapiens	Animal	Tissue	Lipids_and_small_molecules	Positive,Lipids_and_small_molecules,MALDI,FTICR,Homo sapiens,Tissue	207.307	1299.97
2021-05-05_22h22m42s	S-2006-001713_Sec6_S2_lip_pos_20210504_jl	PNNL	Positive	MALDI	FTICR	DHB	Homo sapiens	Animal	Tissue	Lipids_and_small_molecules	Positive,Lipids_and_small_molecules,MALDI,FTICR,Homo sapiens,Tissue	253.373	1499.98
2022-01-10_19h25m33s	S-2008-007628_Sec4_S1_lip_pos_20220108_JL	PNNL	Positive	MALDI	FTICR	DHB	Homo sapiens	Animal	Tissue	Lipids_and_small_molecules	Positive,Lipids_and_small_molecules,MALDI,FTICR,Homo sapiens,Tissue	207.306	1299.98
2021-03-29_21h08m34s	MT_LAESI_03_05_2021_Onion test_EXP004Neg1	PNNL	Negative	Other	FTICR	Other	OTHER	Plant	Uncurated	Lipids_and_small_molecules	Negative,Lipids_and_small_molecules,Other,FTICR,OTHER,Uncurated	100.001	1199.99
2022-11-15_01h49m33s	221108_kidney_bg_pos_k1_s8	PNNL	Positive	MALDI	FTICR	DHB	Homo sapiens	Animal	Tissue	Lipids_and_small_molecules	Positive,Lipids_and_small_molecules,MALDI,FTICR,Homo sapiens,Tissue	202.91	999.966
2022-11-15_01h53m05s	221108_kidney_bg_pos_k1_s9	PNNL	Positive	MALDI	FTICR	DHB	Homo sapiens	Animal	Tissue	Lipids_and_small_molecules	Positive,Lipids_and_small_molecules,MALDI,FTICR,Homo sapiens,Tissue	202.862	999.966
2021-12-02_18h38m16s	S-2010-004236_Sec1_S2_lip_pos_20211201_JL	PNNL	Positive	MALDI	FTICR	DHB	Homo sapiens	Animal	Tissue	Lipids_and_small_molecules	Positive,Lipids_and_small_molecules,MALDI,FTICR,Homo sapiens,Tissue	253.372	1299.98
2022-11-15_01h43m15s	221108_kidney_bg_pos_k1_s4	PNNL	Positive	MALDI	FTICR	DHB	Homo sapiens	Animal	Tissue	Lipids_and_small_molecules	Positive,Lipids_and_small_molecules,MALDI,FTICR,Homo sapiens,Tissue	202.91	999.929
2022-11-15_01h33m11s	221109_kidney_bg_neg_k2_s9	PNNL	Negative	MALDI	FTICR	NEDC	Homo sapiens	Animal	Tissue	Lipids_and_small_molecules	Negative,Lipids_and_small_molecules,MALDI,FTICR,Homo sapiens,Tissue	147.746	1099.98
2022-11-15_01h35m47s	221109_kidney_bg_neg_k2_s7	PNNL	Negative	MALDI	FTICR	NEDC	Homo sapiens	Animal	Tissue	Lipids_and_small_molecules	Negative,Lipids_and_small_molecules,MALDI,FTICR,Homo sapiens,Tissue	147.907	1099.98
2022-11-15_01h27m51s	221109_kidney_bg_neg_k2_s8	PNNL	Negative	MALDI	FTICR	NEDC	Homo sapiens	Animal	Tissue	Lipids_and_small_molecules	Negative,Lipids_and_small_molecules,MALDI,FTICR,Homo sapiens,Tissue	147.746	1099.98
2022-11-15_01h18m53s	221109_kidney_bg_neg_k2_s4	PNNL	Negative	MALDI	FTICR	NEDC	Homo sapiens	Animal	Tissue	Lipids_and_small_molecules	Negative,Lipids_and_small_molecules,MALDI,FTICR,Homo sapiens,Tissue	147.967	1099.98
2022-07-20_02h47m50s	tea_bta_dhb_poplar	PNNL	Positive	MALDI	FTICR	DHB	Populus	Plant	Tissue	Lipids_and_small_molecules	Positive,Lipids_and_small_molecules,MALDI,FTICR,Populus,Tissue	85.9933	799.988
2022-02-09_23h33m00s	20210722_GV_Ratbrain_1-20352_chB.A_rs_SN0p5_aFT_2_TICnITAGC_centroid_MSI_export	PNNL	Positive	ESI	FTICR	Other	Rattus norvegicus	Animal	Tissue	Lipids_and_small_molecules	Positive,Lipids_and_small_molecules,ESI,FTICR,Rattus norvegicus,Tissue	500	999.999
2022-02-11_22h24m14s	nanoDESI_21T_Normalized	PNNL	Positive	ESI	FTICR	Other	Rattus norvegicus	Animal	Tissue	Lipids_and_small_molecules	Positive,Lipids_and_small_molecules,ESI,FTICR,Rattus norvegicus,Tissue	500	999.999
2022-11-09_18h37m26s	khaki pos 75um	TUM	Positive	ESI	Orbitrap	Other	OTHER	Plant	Whole Organism	Lipids_and_small_molecules	Positive,Lipids_and_small_molecules,ESI,Orbitrap,OTHER,Whole Organism	79.2039	505.05
2022-11-09_14h49m03s	c_17_tissue	MPI Bremen	Positive	MALDI	FTICR	HCCA	OTHER	Animal	Tissue	Lipids_and_small_molecules	Positive,Lipids_and_small_molecules,MALDI,FTICR,OTHER,Tissue	299.247	2000
2022-11-09_14h47m34s	c_16_tissue	MPI Bremen	Positive	MALDI	FTICR	HCCA	OTHER	Animal	Tissue	Lipids_and_small_molecules	Positive,Lipids_and_small_molecules,MALDI,FTICR,OTHER,Tissue	299.247	2000
2022-11-09_14h47m08s	c_15_tissue	MPI Bremen	Positive	MALDI	FTICR	HCCA	OTHER	Animal	Tissue	Lipids_and_small_molecules	Positive,Lipids_and_small_molecules,MALDI,FTICR,OTHER,Tissue	299.247	2000
2022-11-09_14h45m45s	c_14_tissue	MPI Bremen	Positive	MALDI	FTICR	HCCA	OTHER	Animal	Tissue	Lipids_and_small_molecules	Positive,Lipids_and_small_molecules,MALDI,FTICR,OTHER,Tissue	299.247	2000
2022-11-09_14h45m29s	c_12_tissue	MPI Bremen	Positive	MALDI	FTICR	HCCA	OTHER	Animal	Tissue	Lipids_and_small_molecules	Positive,Lipids_and_small_molecules,MALDI,FTICR,OTHER,Tissue	299.247	2000
2022-11-09_14h43m09s	c_09_tissue	MPI Bremen	Positive	MALDI	FTICR	HCCA	OTHER	Animal	Tissue	Lipids_and_small_molecules	Positive,Lipids_and_small_molecules,MALDI,FTICR,OTHER,Tissue	299.247	2000
2022-11-09_14h42m24s	c_07_tissue	MPI Bremen	Positive	MALDI	FTICR	HCCA	OTHER	Animal	Tissue	Lipids_and_small_molecules	Positive,Lipids_and_small_molecules,MALDI,FTICR,OTHER,Tissue	299.247	2000
2022-11-09_14h40m35s	c_05_tissue	MPI Bremen	Positive	MALDI	FTICR	HCCA	OTHER	Animal	Tissue	Lipids_and_small_molecules	Positive,Lipids_and_small_molecules,MALDI,FTICR,OTHER,Tissue	299.246	2000
2022-11-09_14h42m08s	c_06_tissue	MPI Bremen	Positive	MALDI	FTICR	HCCA	OTHER	Animal	Tissue	Lipids_and_small_molecules	Positive,Lipids_and_small_molecules,MALDI,FTICR,OTHER,Tissue	299.247	2000
2022-11-09_14h42m45s	c_08_tissue	MPI Bremen	Positive	MALDI	FTICR	HCCA	OTHER	Animal	Tissue	Lipids_and_small_molecules	Positive,Lipids_and_small_molecules,MALDI,FTICR,OTHER,Tissue	299.247	2000
2022-11-09_14h40m20s	c_04_tissue	MPI Bremen	Positive	MALDI	FTICR	HCCA	OTHER	Animal	Tissue	Lipids_and_small_molecules	Positive,Lipids_and_small_molecules,MALDI,FTICR,OTHER,Tissue	299.247	2000
2022-11-09_14h38m23s	c_02_tissue	MPI Bremen	Positive	MALDI	FTICR	HCCA	OTHER	Animal	Tissue	Lipids_and_small_molecules	Positive,Lipids_and_small_molecules,MALDI,FTICR,OTHER,Tissue	299.247	2000
2022-11-09_14h40m05s	c_03_tissue	MPI Bremen	Positive	MALDI	FTICR	HCCA	OTHER	Animal	Tissue	Lipids_and_small_molecules	Positive,Lipids_and_small_molecules,MALDI,FTICR,OTHER,Tissue	299.247	2000
2022-11-09_14h30m47s	b_24_tissue	MPI Bremen	Positive	MALDI	FTICR	HCCA	OTHER	Animal	Tissue	Lipids_and_small_molecules	Positive,Lipids_and_small_molecules,MALDI,FTICR,OTHER,Tissue	304.866	2000
2022-11-09_14h38m05s	c_01_tissue	MPI Bremen	Positive	MALDI	FTICR	HCCA	OTHER	Animal	Tissue	Lipids_and_small_molecules	Positive,Lipids_and_small_molecules,MALDI,FTICR,OTHER,Tissue	299.246	2000
2022-11-09_14h30m34s	b_23_tissue	MPI Bremen	Positive	MALDI	FTICR	HCCA	OTHER	Animal	Tissue	Lipids_and_small_molecules	Positive,Lipids_and_small_molecules,MALDI,FTICR,OTHER,Tissue	303	2000
2022-11-09_14h30m22s	b_22_tissue	MPI Bremen	Positive	MALDI	FTICR	HCCA	OTHER	Animal	Tissue	Lipids_and_small_molecules	Positive,Lipids_and_small_molecules,MALDI,FTICR,OTHER,Tissue	299.247	2000
2022-11-09_14h29m39s	b_21_tissue	MPI Bremen	Positive	MALDI	FTICR	HCCA	OTHER	Animal	Tissue	Lipids_and_small_molecules	Positive,Lipids_and_small_molecules,MALDI,FTICR,OTHER,Tissue	302.285	2000
2022-11-09_14h29m22s	b_20_tissue	MPI Bremen	Positive	MALDI	FTICR	HCCA	OTHER	Animal	Tissue	Lipids_and_small_molecules	Positive,Lipids_and_small_molecules,MALDI,FTICR,OTHER,Tissue	303	2000
2022-11-09_14h29m09s	b_18_tissue	MPI Bremen	Positive	MALDI	FTICR	HCCA	OTHER	Animal	Tissue	Lipids_and_small_molecules	Positive,Lipids_and_small_molecules,MALDI,FTICR,OTHER,Tissue	303	2000
2022-11-09_14h28m52s	b_17_tissue	MPI Bremen	Positive	MALDI	FTICR	HCCA	OTHER	Animal	Tissue	Lipids_and_small_molecules	Positive,Lipids_and_small_molecules,MALDI,FTICR,OTHER,Tissue	303	2000
2022-11-09_14h28m35s	b_16_tissue	MPI Bremen	Positive	MALDI	FTICR	HCCA	OTHER	Animal	Tissue	Lipids_and_small_molecules	Positive,Lipids_and_small_molecules,MALDI,FTICR,OTHER,Tissue	303	2000
2022-11-09_14h21m35s	b_15_tissue	MPI Bremen	Positive	MALDI	FTICR	HCCA	OTHER	Animal	Tissue	Lipids_and_small_molecules	Positive,Lipids_and_small_molecules,MALDI,FTICR,OTHER,Tissue	303	2000
2022-11-09_14h21m20s	b_14_tissue	MPI Bremen	Positive	MALDI	FTICR	HCCA	OTHER	Animal	Tissue	Lipids_and_small_molecules	Positive,Lipids_and_small_molecules,MALDI,FTICR,OTHER,Tissue	303	2000
2022-11-09_14h20m54s	b_11_tissue	MPI Bremen	Positive	MALDI	FTICR	HCCA	OTHER	Animal	Tissue	Lipids_and_small_molecules	Positive,Lipids_and_small_molecules,MALDI,FTICR,OTHER,Tissue	303	2000
2022-11-09_14h21m05s	b_12_tissue	MPI Bremen	Positive	MALDI	FTICR	HCCA	OTHER	Animal	Tissue	Lipids_and_small_molecules	Positive,Lipids_and_small_molecules,MALDI,FTICR,OTHER,Tissue	303	2000
2022-11-09_14h18m40s	b_10_tissue	MPI Bremen	Positive	MALDI	FTICR	HCCA	OTHER	Animal	Tissue	Lipids_and_small_molecules	Positive,Lipids_and_small_molecules,MALDI,FTICR,OTHER,Tissue	303	2000
2022-11-09_14h18m29s	b_09_tissue	MPI Bremen	Positive	MALDI	FTICR	HCCA	OTHER	Animal	Tissue	Lipids_and_small_molecules	Positive,Lipids_and_small_molecules,MALDI,FTICR,OTHER,Tissue	303	2000
2022-11-09_14h18m14s	b_08_tissue	MPI Bremen	Positive	MALDI	FTICR	HCCA	OTHER	Animal	Tissue	Lipids_and_small_molecules	Positive,Lipids_and_small_molecules,MALDI,FTICR,OTHER,Tissue	299.247	2000
2022-11-09_14h18m00s	b_06_tissue	MPI Bremen	Positive	MALDI	FTICR	HCCA	OTHER	Animal	Tissue	Lipids_and_small_molecules	Positive,Lipids_and_small_molecules,MALDI,FTICR,OTHER,Tissue	303	2000
2022-11-09_14h17m44s	b_04_tissue	MPI Bremen	Positive	MALDI	FTICR	HCCA	OTHER	Animal	Tissue	Lipids_and_small_molecules	Positive,Lipids_and_small_molecules,MALDI,FTICR,OTHER,Tissue	303	2000
2022-11-09_14h16m42s	b_03_tissue	MPI Bremen	Positive	MALDI	FTICR	HCCA	OTHER	Animal	Tissue	Lipids_and_small_molecules	Positive,Lipids_and_small_molecules,MALDI,FTICR,OTHER,Tissue	303.001	2000
2022-11-08_22h57m04s	WT-441_G0-728_G1-444_G2-232__Mimetic2_S3_SM_Neg_20221103_GZ	UTHSA	Negative	MALDI	Orbitrap	DAN	Mus musculus	Animal	Tissue	Lipids_and_small_molecules	Negative,Lipids_and_small_molecules,MALDI,Orbitrap,Mus musculus,Tissue	70.0513	499.222
2022-11-08_22h55m51s	WT-441_6_S3_SM_Neg_20221103_GZ	UTHSA	Negative	MALDI	Orbitrap	DAN	Mus musculus	Animal	Tissue	Lipids_and_small_molecules	Negative,Lipids_and_small_molecules,MALDI,Orbitrap,Mus musculus,Tissue	70.0175	499.148
2022-11-08_22h54m27s	WT-441_3_S3_SM_Neg_20221103_GZ	UTHSA	Negative	MALDI	Orbitrap	DAN	Mus musculus	Animal	Tissue	Lipids_and_small_molecules	Negative,Lipids_and_small_molecules,MALDI,Orbitrap,Mus musculus,Tissue	70.0028	499.899
2022-11-08_22h56m45s	WT-441_G0-728_G1-444_G2-232__Mimetic1_S3_SM_Neg_20221103_GZ	UTHSA	Negative	MALDI	Orbitrap	DAN	Mus musculus	Animal	Tissue	Lipids_and_small_molecules	Negative,Lipids_and_small_molecules,MALDI,Orbitrap,Mus musculus,Tissue	70.0172	499.146
2022-11-08_22h52m27s	G2-232_6_S3_SM_Neg_20221103_GZ	UTHSA	Negative	MALDI	Orbitrap	DAN	Mus musculus	Animal	Tissue	Lipids_and_small_molecules	Negative,Lipids_and_small_molecules,MALDI,Orbitrap,Mus musculus,Tissue	70.0064	499.951
2022-11-08_22h50m58s	G2-232_3_S3_SM_Neg_20221103_GZ	UTHSA	Negative	MALDI	Orbitrap	DAN	Mus musculus	Animal	Tissue	Lipids_and_small_molecules	Negative,Lipids_and_small_molecules,MALDI,Orbitrap,Mus musculus,Tissue	70.0117	499.582
2022-11-08_22h48m44s	G1-444_6_S3_SM_Neg_20221103_GZ	UTHSA	Negative	MALDI	Orbitrap	DAN	Mus musculus	Animal	Tissue	Lipids_and_small_molecules	Negative,Lipids_and_small_molecules,MALDI,Orbitrap,Mus musculus,Tissue	70.009	499.56
2022-11-08_22h36m01s	G0-728_3_S3_SM_Neg_20221103_GZ	UTHSA	Negative	MALDI	Orbitrap	DAN	Mus musculus	Animal	Tissue	Lipids_and_small_molecules	Negative,Lipids_and_small_molecules,MALDI,Orbitrap,Mus musculus,Tissue	70.0023	499.536
2022-11-08_22h38m21s	G0-728_6_S3_SM_Neg_20221103_GZ	UTHSA	Negative	MALDI	Orbitrap	DAN	Mus musculus	Animal	Tissue	Lipids_and_small_molecules	Negative,Lipids_and_small_molecules,MALDI,Orbitrap,Mus musculus,Tissue	70.011	499.697
2022-11-08_22h41m33s	G1-444_3_S3_SM_Neg_20221103_GZ	UTHSA	Negative	MALDI	Orbitrap	DAN	Mus musculus	Animal	Tissue	Lipids_and_small_molecules	Negative,Lipids_and_small_molecules,MALDI,Orbitrap,Mus musculus,Tissue	70.0042	499.743
2022-11-08_16h15m57s	testrow001	TUM	Negative	ESI	Orbitrap	Other	OTHER	Plant	Whole Organism	Lipids_and_small_molecules	Negative,Lipids_and_small_molecules,ESI,Orbitrap,OTHER,Whole Organism	79.2054	505.05
2022-11-01_04h10m25s	20221026-SAMPLE_SAMPLE_AREA03-001	None	Positive	MALDI	TOF	DHB	Homo sapiens	Animal	Cells	Lipids_and_small_molecules	Positive,Lipids_and_small_molecules,MALDI,TOF,Homo sapiens,Cells	100.065	495.087
2022-11-07_17h31m26s	10um_3_S1_SM_Neg_20221101_IT	UTHSA	Negative	MALDI	Orbitrap	DAN	Mus musculus	Animal	Tissue	Lipids_and_small_molecules	Negative,Lipids_and_small_molecules,MALDI,Orbitrap,Mus musculus,Tissue	70.0164	499.922
2022-11-07_17h32m15s	Mimetic2_S1_SM_Neg_20221101_IT	UTHSA	Negative	MALDI	Orbitrap	DAN	Mus musculus	Animal	Tissue	Lipids_and_small_molecules	Negative,Lipids_and_small_molecules,MALDI,Orbitrap,Mus musculus,Tissue	70.019	499.146
2022-11-07_17h31m52s	Mimetic1_S1_SM_Neg_20221101_IT	UTHSA	Negative	MALDI	Orbitrap	DAN	Mus musculus	Animal	Tissue	Lipids_and_small_molecules	Negative,Lipids_and_small_molecules,MALDI,Orbitrap,Mus musculus,Tissue	70.0197	499.278
2022-11-07_17h24m34s	7um_2_S1_SM_Neg_20221101_IT	UTHSA	Negative	MALDI	Orbitrap	DAN	Mus musculus	Animal	Tissue	Lipids_and_small_molecules	Negative,Lipids_and_small_molecules,MALDI,Orbitrap,Mus musculus,Tissue	70.0229	499.863
2022-11-07_17h28m38s	10um_2_S1_SM_Neg_20221101_IT	UTHSA	Negative	MALDI	Orbitrap	DAN	Mus musculus	Animal	Tissue	Lipids_and_small_molecules	Negative,Lipids_and_small_molecules,MALDI,Orbitrap,Mus musculus,Tissue	70.0036	499.674
2022-11-07_17h25m36s	7um_3_S1_SM_Neg_20221101_IT	UTHSA	Negative	MALDI	Orbitrap	DAN	Mus musculus	Animal	Tissue	Lipids_and_small_molecules	Negative,Lipids_and_small_molecules,MALDI,Orbitrap,Mus musculus,Tissue	70.0172	499.36
2022-11-07_17h26m45s	10um_1_S1_SM_Neg_20221101_IT	UTHSA	Negative	MALDI	Orbitrap	DAN	Mus musculus	Animal	Tissue	Lipids_and_small_molecules	Negative,Lipids_and_small_molecules,MALDI,Orbitrap,Mus musculus,Tissue	70.0085	499.894
2022-11-07_17h20m49s	7um_1_S1_SM_Neg_20221101_IT	UTHSA	Negative	MALDI	Orbitrap	DAN	Mus musculus	Animal	Tissue	Lipids_and_small_molecules	Negative,Lipids_and_small_molecules,MALDI,Orbitrap,Mus musculus,Tissue	70.0155	499.845
2022-11-07_17h18m30s	5um_3_S1_SM_Neg_20221101_IT	UTHSA	Negative	MALDI	Orbitrap	DAN	Mus musculus	Animal	Tissue	Lipids_and_small_molecules	Negative,Lipids_and_small_molecules,MALDI,Orbitrap,Mus musculus,Tissue	70.0029	499.606
2022-11-07_17h16m05s	5um_2_S1_SM_Neg_20221101_IT	UTHSA	Negative	MALDI	Orbitrap	DAN	Mus musculus	Animal	Tissue	Lipids_and_small_molecules	Negative,Lipids_and_small_molecules,MALDI,Orbitrap,Mus musculus,Tissue	70.0201	499.581
2022-11-07_17h13m04s	5um_1_S1_SM_Neg_20221101_IT	UTHSA	Negative	MALDI	Orbitrap	DAN	Mus musculus	Animal	Tissue	Lipids_and_small_molecules	Negative,Lipids_and_small_molecules,MALDI,Orbitrap,Mus musculus,Tissue	70.02	499.405
2022-11-07_11h13m44s	20190306 full tissu 440x600 25um -70k 4V 130C Slens100 - DHB POS mode - 350-900mz - laser39 - line mode	MALDI-MSI-UB	Positive	MALDI	Orbitrap	DHB	Mus musculus	Animal	Uncurated	Lipids_and_small_molecules	Positive,Lipids_and_small_molecules,MALDI,Orbitrap,Mus musculus,Uncurated	349.999	899.999
2022-11-07_09h55m39s	persimmon_75um_neg	TUM	Negative	ESI	Orbitrap	Other	OTHER	Plant	Whole Organism	Lipids_and_small_molecules	Negative,Lipids_and_small_molecules,ESI,Orbitrap,OTHER,Whole Organism	148.51	1010.11
2022-11-04_10h31m06s	rotten carrot 50um pos	TUM	Positive	ESI	Orbitrap	Other	OTHER	Plant	Whole Organism	Lipids_and_small_molecules	Positive,Lipids_and_small_molecules,ESI,Orbitrap,OTHER,Whole Organism	79.2035	909.093
2022-09-15_23h37m06s	Nodule_0cycles_APEBA_50%MeOH_DHB	PNNL	Positive	MALDI	FTICR	DHB	Glycine max	Plant	Tissue	Lipids_and_small_molecules	Positive,Lipids_and_small_molecules,MALDI,FTICR,Glycine max,Tissue	98.4834	999.746
2022-09-15_23h33m38s	Poplar_0cycles_APEBA_50%MeOH_DHB	PNNL	Positive	MALDI	FTICR	DHB	Populus	Plant	Tissue	Lipids_and_small_molecules	Positive,Lipids_and_small_molecules,MALDI,FTICR,Populus,Tissue	98.4343	999.743
2022-11-03_10h04m19s	sprouty potato_pos_60um	TUM	Positive	ESI	Orbitrap	Other	OTHER	Plant	Whole Organism	Lipids_and_small_molecules	Positive,Lipids_and_small_molecules,ESI,Orbitrap,OTHER,Whole Organism	79.2041	909.097
2022-11-02_17h36m37s	221028_lungmap_bg_neg_l2_s2	PNNL	Negative	MALDI	FTICR	NEDC	Homo sapiens	Animal	Tissue	Lipids_and_small_molecules	Negative,Lipids_and_small_molecules,MALDI,FTICR,Homo sapiens,Tissue	147.525	1099.95
2022-11-02_17h32m33s	221028_lungmap_bg_neg_l2_s1	PNNL	Negative	MALDI	FTICR	NEDC	Homo sapiens	Animal	Tissue	Lipids_and_small_molecules	Negative,Lipids_and_small_molecules,MALDI,FTICR,Homo sapiens,Tissue	147.524	1099.98
2022-11-02_16h29m10s	221028_lungmap_bg_pos_l1_s2	PNNL	Positive	MALDI	FTICR	DHB	Homo sapiens	Animal	Tissue	Lipids_and_small_molecules	Positive,Lipids_and_small_molecules,MALDI,FTICR,Homo sapiens,Tissue	203.052	1198.83
2022-11-02_16h26m42s	221028_lungmap_bg_pos_l1_s1	PNNL	Positive	MALDI	FTICR	DHB	Homo sapiens	Animal	Tissue	Lipids_and_small_molecules	Positive,Lipids_and_small_molecules,MALDI,FTICR,Homo sapiens,Tissue	203.052	1198.67
2022-11-01_20h08m15s	time2_control_all_6_pos_Swisslipid	PNNL	Positive	MALDI	FTICR	DHB	Populus	Plant	Tissue	Lipids_and_small_molecules	Positive,Lipids_and_small_molecules,MALDI,FTICR,Populus,Tissue	85.9926	900
2022-11-01_19h40m42s	time2_combo_all_6_bioreps_pos_Swisslipid	PNNL	Positive	MALDI	FTICR	DHB	Populus	Plant	Tissue	Lipids_and_small_molecules	Positive,Lipids_and_small_molecules,MALDI,FTICR,Populus,Tissue	85.9928	900
2022-11-01_14h42m19s	20220901LiverB_Profile_RightC	NCSU	Positive	Other	Orbitrap	Other	Mus musculus	Animal	Uncurated	Lipids_and_small_molecules	Positive,Lipids_and_small_molecules,Other,Orbitrap,Mus musculus,Uncurated	199.996	999.973
2022-11-01_14h41m17s	20220901LiverD_Profile_RightC	NCSU	Positive	Other	Orbitrap	Other	Mus musculus	Animal	Uncurated	Lipids_and_small_molecules	Positive,Lipids_and_small_molecules,Other,Orbitrap,Mus musculus,Uncurated	199.996	999.974
2022-11-01_14h43m36s	20220901LiverA_Profile_LeftC	NCSU	Positive	Other	Orbitrap	Other	Mus musculus	Animal	Uncurated	Lipids_and_small_molecules	Positive,Lipids_and_small_molecules,Other,Orbitrap,Mus musculus,Uncurated	199.996	999.975
2022-11-01_14h43m05s	20220901LiverC_Profile_LeftC	NCSU	Positive	Other	Orbitrap	Other	Mus musculus	Animal	Uncurated	Lipids_and_small_molecules	Positive,Lipids_and_small_molecules,Other,Orbitrap,Mus musculus,Uncurated	199.996	999.975
2022-09-07_20h04m21s	20220901LiverD_Centroid_Left_7	NCSU	Positive	Other	Orbitrap	Other	Mus musculus	Animal	Uncurated	Lipids_and_small_molecules	Positive,Lipids_and_small_molecules,Other,Orbitrap,Mus musculus,Uncurated	199.996	999.974
2022-09-07_19h38m52s	20220901LiverA_Profile_Left	NCSU	Positive	Other	Orbitrap	Other	Mus musculus	Animal	Uncurated	Lipids_and_small_molecules	Positive,Lipids_and_small_molecules,Other,Orbitrap,Mus musculus,Uncurated	198.009	1010.06
2022-09-07_22h27m38s	20220901LiverD_Profile_Right_8	NCSU	Positive	Other	Orbitrap	Other	Mus musculus	Animal	Uncurated	Lipids_and_small_molecules	Positive,Lipids_and_small_molecules,Other,Orbitrap,Mus musculus,Uncurated	198.008	1010.06
2022-09-07_20h02m42s	20220901LiverC_Profile_Left_5	NCSU	Positive	Other	Orbitrap	Other	Mus musculus	Animal	Uncurated	Lipids_and_small_molecules	Positive,Lipids_and_small_molecules,Other,Orbitrap,Mus musculus,Uncurated	198.009	1010.06
2022-09-07_19h55m55s	20220901LiverC_Centroid_Right_6	NCSU	Positive	Other	Orbitrap	Other	Mus musculus	Animal	Uncurated	Lipids_and_small_molecules	Positive,Lipids_and_small_molecules,Other,Orbitrap,Mus musculus,Uncurated	199.996	999.974
2022-09-07_19h43m35s	20220901LiverB_Centroid_Left_3	NCSU	Positive	Other	Orbitrap	Other	Mus musculus	Animal	Uncurated	Lipids_and_small_molecules	Positive,Lipids_and_small_molecules,Other,Orbitrap,Mus musculus,Uncurated	199.995	999.974
2022-09-07_19h42m51s	20220901LiverA_Centroid_Right_2	NCSU	Positive	Other	Orbitrap	Other	Mus musculus	Animal	Uncurated	Lipids_and_small_molecules	Positive,Lipids_and_small_molecules,Other,Orbitrap,Mus musculus,Uncurated	199.996	999.974
2022-09-07_19h54m14s	20220901LiverB_Profile_Right_4	NCSU	Positive	Other	Orbitrap	Other	Mus musculus	Animal	Uncurated	Lipids_and_small_molecules	Positive,Lipids_and_small_molecules,Other,Orbitrap,Mus musculus,Uncurated	198.009	1010.06
2022-10-31_22h34m54s	RCC_17-635-28_N2_20um_S1_20200920	UTHSA	Negative	MALDI	Orbitrap	DAN	Homo sapiens	Animal	Tissue	Lipids_and_small_molecules	Negative,Lipids_and_small_molecules,MALDI,Orbitrap,Homo sapiens,Tissue	80.0017	699.961
2022-10-31_22h40m51s	RCC_17-635-28_T2_20um_S1_20200920	UTHSA	Negative	MALDI	Orbitrap	DAN	Homo sapiens	Animal	Tissue	Lipids_and_small_molecules	Negative,Lipids_and_small_molecules,MALDI,Orbitrap,Homo sapiens,Tissue	80.0015	699.845
2022-10-31_22h36m47s	RCC_17-635-28_T1_30um_S1_20200920	UTHSA	Negative	MALDI	Orbitrap	DAN	Homo sapiens	Animal	Tissue	Lipids_and_small_molecules	Negative,Lipids_and_small_molecules,MALDI,Orbitrap,Homo sapiens,Tissue	80.0027	699.515
2022-10-31_22h30m32s	RCC_17-635-28_N1_30um_S1_20200920	UTHSA	Negative	MALDI	Orbitrap	DAN	Homo sapiens	Animal	Tissue	Lipids_and_small_molecules	Negative,Lipids_and_small_molecules,MALDI,Orbitrap,Homo sapiens,Tissue	80.0018	699.502
2022-10-31_22h25m38s	RCC_17-635-28_M1_30um_S1_20200920	UTHSA	Negative	MALDI	Orbitrap	DAN	Homo sapiens	Animal	Tissue	Lipids_and_small_molecules	Negative,Lipids_and_small_molecules,MALDI,Orbitrap,Homo sapiens,Tissue	80.0017	699.516
[truncated: 5,998 more rows]

## Sheet: Supplementary Data 3
Dataset.Id	Count.X	Count.Y	Pixel.Count	Regular.Geom
[truncated: 7,713 more rows]

## Sheet: Supplementary Data 4
Dataset.Id	Passed.Low.Annot.Fdr.20	Passed.Median.m.z.Peaks	Centroided
[truncated: 9,251 more rows]

[truncated: 6 more sheets: Supplementary Data 5, Supplementary Data 6, Supplementary Data 7, Supplementary Data 8, Supplementary Data 9, Supplementary Data 10]
